# Supplementary material for: Fit-for-purpose curated database application in mass spectrometry-based targeted protein identification and validation
Source: BMC Res Notes. 2014 Jul 10;7:444. doi: 10.1186/1756-0500-7-444 (PMC4102332; doi:10.1186/1756-0500-7-444)
Supplement: Additional file 1 — Contains four individual databases in FASTA file format. [file 1756-0500-7-444-S1.zip]

Archive with 4 entries (4 files):
- Database/KC_Flagellin_20130425.fasta
- Database/poxpep_20080729_modified.fasta
- Database/PrP_20130307.fasta
- Database/Tau-2_20130307.fasta
