# Supplementary material for: Fit-for-purpose curated database application in mass spectrometry-based targeted protein identification and validation
Source: BMC Res Notes. 2014 Jul 10;7:444. doi: 10.1186/1756-0500-7-444 (PMC4102332; doi:10.1186/1756-0500-7-444)
Supplement: Additional file 1 — Contains four individual databases in FASTA file format. [file 1756-0500-7-444-S1.zip › Database/KC_Flagellin_20130425.fasta]

>gi|290437| H1
MAQVINTNSLSLITQNNINKNQSALSSSIERLSSGLRINSAKDDAAGQAIANRFTSNIKG
LTQAARNANDGISVAQTTEGALSEINNNLQRIRELTVQASTGTNSDSDLDSIQDEIKSRL
DEIDRVSGQTQFNGVNVLAKDGSMKIQVGANDGQTITIDLKKIDSDTLGLNGFNVNGSGT
IANKAATISDLTAAKMDAATNTITTTNNALTASKALDQLKDGDTVTIKADAAQTATVYTY
NASAGNFSFSNVSNNTSAKAGDVAASLLPPAGQTASGVYKAASGEVNFDVDANGKITIGG
QEAYLTSDGNLTTNDAGGATAATLDGLFKKAGDGQSIGFNKTASVTMGGTTYNFKTGADA
GAATANAGVSFTDTASKETVLNKVATAKQGTAVAANGDTSATITYKSGVQTYQAVFAAGD
GTASAKYADNTDVSNATATYTDADGEMTTIGSYTTKYSIDANNGKVTVDSGTGSGKYAPK
VGAEVYVSANGTLTTDATSEGTVTKDPLKALDEAISSIDKFRSSLGAIQNRLDSAVTNLN
NTTTNLSEAQSRIQDADYATEVSNMSKAQIIQQAGNSVLAKANQVPQQVLSLLQG
>gi|6009831| H1 (Hxx100.0%)  [gi|312946515| H1] [gi|307553937| Hxx] [gi|301050721| Hxx] [gi|300406443| Hxx] [gi|227837223| Hxx] [gi|315290272| Hxx] [gi|26248190| Hxx] [gi|355425444| Hxx] [gi|222033664| Hxx] [gi|324028125| Hxx] [gi|300297607| Hxx] [gi|300993901| Hxx] [gi|26108594| Hxx] [gi|355420524| Hxx] [gi|227885650| Hxx]
MAQVINTNSLSLITQNNINKNQSALSSSIERLSSGLRINSAKDDAAGQAIANRFTSNIKG
LTQAARNANDGISVAQTTEGALSEINNNLQRIRELTVQASTGTNSDSDLDSIQDEIKSRL
DEIDRVSGQTQFNGVNVLAKDGSMKIQVGANDGQTITIDLKKIDSDTLGLNGFNVNGSGT
IANKAATISDLTAAKMDAATNTITTTNNALTASKALDQLKDGDTVTIKADAAQTATVYTY
NASAGNFSFSNVSNNTSAKAGDVAASLLPPAGQTASGVYKAASGEVNFDVDANGKITIGG
QEAYLTSDGNLTTNDAGGATAATLDGLFKKAGDGQSIGFNKTASVTMGGTTYNFKTGADA
GAATANAGVSFTDTASKETVLNKVATAKQGTAVAANGDTSATITYKSGVQTYQAVFAAGD
GTASAKYADNTDVSNATATYTDADGEMTTIGSYTTKYSIDANNGKVTVDSGTGTGKYAPK
VGAEVYVSANGTLTTDATSEGTVTKDPLKALDEAISSIDKFRSSLGAIQNRLDSAVTNLN
NTTTNLSEAQSRIQDADYATEVSNMSKAQIIQQAGNSVLAKANQVPQQVLSLLQG
>gi|23477612| H2
MAQVINTNSLSLLTQNNLNKSQSSLNSAIERLSSGLRINSAKDDAAGQAIANRFTANIKG
LTQASRNANDGISVAQTTEGALNEINNNLQRIRELSAQATNGTNSDSDLTSIQSEIQQRL
SEIDRVSGQTQFNGVKVLASDQDMTIQVGANDGETITIKLQEINSDTLGLSGFGIKDPTK
LKAATAETTYFGSTVKLADANTLDADITATVKGTTTPGQRDGNIMSDANGKLYVKVAGSD
KPAENGYYEVTVEDDPTSPDAGKLKLGALAGTQPQAGNLKEVTTVKGKGAIDVQLGTDTA
TASITGAKLFKLVDANGKDTGSFALIGDDGKQYAANVDQKTGAVSAKTMSYTDADGVKHD
NVKVELGGSDGKTEVVTATDGKTYSVSDLQGKSLKTDSIAAISTQKTEDPLAAIDKALSQ
VDSLRSNLGAIQNRFDSAITNLGNTVNNLSSARSRIEDADYATEVSNMSRAQILQQAGTS
VLAQANQTTQNVLSLLQG
>gi|16901492| H2
MAQVINTNSLSLLTQNNLNKSQSSLSSAIERLSSGLRINSAKDDAAGQAIANRFTANIKG
LTQASRNANDGISVAQTTEGALNEINNNLQRIRELSVQATNGTNSDSDLTSIQSEIQQRL
SEIDRVSGQTQFNGVKVLASDQDMTIQVGANDGETITIKLQEINSDTLGLSGFGIKDPTK
LKAATAETTYFGSTVKLADANTLDADITATVKGTTTPGQRDGNIMSDANGKLYVKVAGSD
KPAENGYYEVTVEDDPTSPDAGKLKLGALAGTQPQAGNLKEVTTVKGKGAIDVQLGTDTA
TASITGAKLFKLEDANGKDTGSFALIGDDGKQYAANVDQKTGAVSVKTMSYTDADGVKHD
NVKVELGGSDGKTEVVTATDGKTYSVSDLQGKSLKTDSIAAISTQKTEDPLAAIDKALSQ
VDSLRSNLGAIQNRFDSAITNLGNTVNNLSSARSRIEDADYATEVSNMSRAQILQQAGTS
VLAQANQTTQNVLSLLQG
>gi|5107851| H2
KNQSALSSSIERLSSGLRINSAKDDAAGQAIANRFTSNIKGLTQAARNANDGISVAQTTE
GALSEINNNLQRIRELTVQASTGTNSDSDLDSIQDEIKSRLDEIDRVSGQTQFNGVNVLA
KDGSMKIQVGANDGQTITIDLKKIDSDTLGLNGFNVNGSGTIANKAATISDLTAAKMDAA
TNTITTTNNALTASKALDQLKDGDTVTIKADAAQTATVYTYNASAGNFSFSNVSNNTSEK
AGDVAASLLPPAGQTASGVYKAASGELNFDVDANGKITIGGQKAYLTSDGNLTTNDAGGA
TAATLDGLFKKAGDGQSIGFKKTASVTMGGTTYNFKTGADADAATANAGVSFTDTASKET
VLNKVATAKQGKAAAADGDTSATITYKSGVQTYQAVFAAGDGTASAKYADKADVSNATAT
YTDADGEMTTIGSYTTKYSIDANNGKVTVDSGTGTGKYAPKVGAEVYVSANGTLTTDATS
EGTVTKDPLKALDEAISSIDKFRSSLGAIQNRLDSAVTNLNNTTTNLSEAQSRIQDADYA
TEVSNMSKAQIIQQAGNSVG
>gi|192925955| H2 [gi|193066370| H2] [gi|342722665| H2] [gi|260844327| H2] [gi|257759474| H2] [gi|323158593| Hxx] [gi|194429949| Hxx] [gi|345379018| Hxx] [gi|194412038| Hxx]
MAQVINTNSLSLLTQNNLNKSQSSLSSAIERLSSGLRINSAKDDAAGQAIANRFTANIKG
LTQASRNANDGISVAQTTEGALNEINNNLQRIRELSVQATNGTNSDSDLTSIQSEIQQRL
SEIDRVSGQTQFNGVKVLASDQDMTIQVGANDGETITIKLQEINSDTLGLSGFGIKDPTK
LKAATAETTYFGSTVKLADANTLDADITATVKGTTTPGQRDGNIMSDANGKLYVKVAGSD
KPAENGYYEVTVEDDPTSPDAGKLKLGALAGTQPQAGNLKEVTTVKGKGAIDVQLGTDTA
TASITGAKLFKLEDANGKDTGSFALIGDDGKQYAANVDQKTGAVSVKTMSYTDADGVKHD
NVKVELGGSDGKTEVVTATDGKTYSVSDLQGKSLKTDSIAAISTQKTEDPLAAIDKALSQ
VDSLRSNLGAIQNRFDSAITNLGNTVNNLSSARSRIEDADYATEVSNMSRAQILQQAGTS
VLAQANQTTQNVLSLLR
>gi|30059155| H2
NKSQSSLSSAIERLSSGLRINSAKDDAAGQAIANRFTANIKGLTQASRNANDGISVAQTT
EGALNEINNNLQRIRELSVQATNGTNSDSDLTSIQSEIQQRLSEIDRVSGQTQFNGVKVL
ASDQDMTIQVGANDGETITIKLQEINSDTLGLSGFGIKDPTKLKAATAETTYFGSTVKLA
DANTLDADITATVKGTTTPGQRDGNIMSDANGKLYVKVAGSDKPAENGYYEVTVEDDPTS
PDAGKLKLGALAGTQPQAGNLKEVTTVKGKGAIDVQLGTDTATASITGAKLFKLEDANGK
DTGSFALIGDDGKQYAANVDQKTGAVSVKTMSYTDADGVKHDNVKVELGGSDGKTEVVTA
TDGKTYSVSDLQGKSLKTDSIAAISTQKTEDPLAAIDKALSQVDSLRSNLGAIQNRFDSA
ITNLGNTVNNLSSARSRIEDADYATEVSNMSRAQILQQAGTSVLAQ
>gi|33590252| H2 (Hxx89.5%) 
MAQVINTNSLSLLTQNNLNKSQSSLSSAIERLSSGLRINSAKDDAAGQAIANRFTANIKG
LTQASRNANDGISVAQTTEGALNEINNNLQRIRELSVQATNGTNSDSDLISIQSEIQQRL
SEIDRVSGQTQFNGVKVLASDQDMTIQVGANDGETITIKLQEINSDTLGLSGFGIKDPTK
LKAAATETTSFGGTPITLKNADTLDTAIAAKAQGKTPGTSPKGKGEGGIVADAAGQLYVK
VVGSDKTDENGYYEVTVNKDPTSPDAGTLTLGNKAVTQPQAKDLTDVTTVKGNDAAEVKL
GTDTATASITGAKLFKLEDSNGKDTGSFALIGNDGKQYAANVDQKTGAVSVKTMSYTDAD
GVKHDNVKVELGGSDGKTEVVTATDGKTYSVSDLQGKSLKTDSIAAISTQKTEDPLAAID
KALSQVDSLRSNLGAIQNRFDSAITNLGNTVNNLSSARSRIEDADYATEVSNMSRAQILQ
QAGTSVLAQANQTTQNVLSLLQG
>gi|46093545| H3
MAQVINTNSLSLLTQNNLNKSQSSLSSAIERLSSGLRINSAKDDAAGQAIANRFTSNIKG
LSQASRNANDGISLAQTTEGALSEINNNLQRVRELAVQATNGTNSQSDLNSIQDEITQRL
SEIDRVSQQTQFNGVKVLATNQTMKIQVGANDGQTIEIGLDKIDADTLGLKDFSVASAKV
PTSGAVALKSEMSPTLTSVNATTGKNGTNYAFGATFRTDDVNTYFGGKAVNTGDKTNVLG
TEAEVFQIQVEGQTYFVAQNGDTATNAYSLLKQSGSGYEKVTVDSKAVQIANFGGRVTAF
VDDGTAAHNALSVDLQKGTVGKALSFNDSQMSVYVDGKNLEIKQVLDADGKPKAGAFAAQ
TADGKSLAVNIDGNGNTSVVKDADGNNVEWVVDKDGAAKTVVRKDDKIYGASVTGFGGTP
TVNVDTTAIDASELKGMTTAKPLEKLDTALAKVDKLRSSLGAVQNRFDSAITNLGNTVNN
LSSARSRIEDSDYATEVSNMSRAQILQQAGTSVLAQANQTTQNVLSLLR
>gi|6009833| H4 [gi|56383039| H4] [gi|354899951| H4] [gi|354935513| H4] [gi|354861750| H4] [gi|354895775| H4] [gi|354872964| H4] [gi|354913330| H4] [gi|354869108| H4] [gi|354916757| H4] [gi|354940856| H4] [gi|354919205| H4] [gi|340739829| H4] [gi|354938045| H4] [gi|354879715| H4] [gi|354894150| H4] [gi|354898306| H4] [gi|30059850| H4] [gi|354890315| H4] [gi|354867035| H4] [gi|218695530| Hxx] [gi|218352262| Hxx] [gi|417805461| Hxx] [gi|458079287| Hxx] [gi|459090464| Hxx] 
MAQVINTNSLSLITQNNINKNQSALSTSIERLSSGLRINSAKDDAAGQAIANRFTSNIKG
LTQAARNANDGISLAQTAEGALSEINNNLQRIRELTVQASTGTNSDSDLSSIQDEIKSRL
DEIDRVSGQTQFNGVNVLSKNDSMKIQIGANDNQTISIGLQQIDSTTLNLKGFTVSGMAD
FSAAKLTAADGTAIAAADVKDAGGKQVNLLSYTDTASNSTKYAVVDSATGKYMEATVVIT
GTAAAVTVGAAEVAGAATADPLKALDAAIAKVDKFRSSLGAVQNRLDSAVTNLNNTTTNL
SEAQSRIQDADYATEVSNMSKAQIIQQAGNSVLSKANQVPQQVLSLLQG
>gi|340734088| H4 [gi|417833206| Hxx]
MAQVINTNSLSLITQNNINKNQSALSTSIERLSSGLRINSAKDDAAGQAIANRFTSNIKG
LTQAARNANDGISLAQTAEGALSEINNNLQRIRELTVQASTGTNSDSDLSSIQDEIKSRL
DEIDRVSGQTQFNGVNVLSKNDSMKIQIGANDNQTISIGLQQIDSTTLNLKGFTVSGMAD
FSAAKLTAADGTAIAAADVKDAGGKQVNLLSYTDTASNSTKYAVVDSATGKYMEATVVIT
GTAAAVTVGAAEVAGAATADPLKALDAAIAKVDKFRSSLGAVQNRLDSAVTNLNNTTTNL
FEAQSRIQDADYATEVSNMSKAQIIQQAGNSVLSKANQVPQQVLSLLQG
>gi|56383041| H4
MAQVINTNSLSLITQNNINKNQSALSTSIERLSSGLRINSAKDDAAGQAIANRFTSNIKG
LTQAARNANDGISLAQTAEGALSEINNNLQRIRELTVQASTGTNSDSDLSSIQDEIKSRL
DEIDRVSGQTQFNGVNVLSKNDLMKIQIGANDNETISIGLQQIDSTTLNLKGFTVSGMAD
FSAAKLTAADGTAIAAADVKDAEGKQVNLLSYTDTASNSTKYAVVDSATGKYMKATVAIT
NTAAEVTVGPAEVAGAATADPLKALDAAIAKVDKFRSSLGAVQNRLDSAVTNLNNTTTNL
SEAQSRIQDADYATEVSNMSKAQIIQQAGNSVLAKANQVPQQVLSLLQG
>gi|40994711| H4
MAQVINTNSLSLITQNNINKNQSALSTSIERLSSGLRINSAKDDAAGQAIANRFTSNIKG
LTQAARNANDGISLAQTAEGALSEINNNLQRIRELTVQASTGTNSDSDLSSIQDEIKSRL
DEIDRVSGQTQFNGVNVLSKNDSMKIQIGANDNQTISIGLQQIDSTTLNLKGFTVSGMAD
FSAAKLTAADGTAIAAADVKDAGGKQVNLLSYTDTASNSTKYAVVDSATGKYMEATVAIT
GTAAAVTVGAAEVAGAATADPLKALDAAIAKVDKFRSSLGAVQNRLDSAVTNLNNTTTNL
SEAQSRIQDADYATEVSNMSKAQIIQQAGNSVLAKANQVPQQVLSLLQG
>gi|330911731| H4 (Hxx99.4%) 
MAQVINTNSLSLITQNNINKNQSALSTSIERLSSGLRINSAKDDAAGQAIANRFTSNIKG
LTQAARNANDGISLAQTAEGALSEINNNLQRIRELTVQASTGTNSDSDLSSIQDEIKSRL
DEIDRVSGQTQFNGVNVLSKNDSMKIQIGANDNQTISIGLQQIDSTTLNLKGFTVSGMAD
FSAAKLTAADGTAIAAADVKDAGGKQVNLLSYTDTASNSTEYAVVDSATGKYMEATVLIT
GTAAAVTVGAAEVAGAATADPLKALDAAIAKVDKFRSSLGAVQNRLDSAVTNLNNTTTNL
SEAQSRIQDADYATEVSNMSKAQIIQQAGNSVLSKANQVPQQVLSLLQG
>gi|339415347| H4 (Hxx99.1%) 
MAQVINTNSLSLITQNNINKNQSALSTSIERLSSGLRINSAKDDAAGQAIANRFTSNIKG
LTQAARNANDGISLAQTAEGALSEINNNLQRIRELTVQASTGTNSDSDLSSIQDEIKSRL
DEIDRVSGQTQFNGVNVLSKNDSMKIQIGANDNQTISIGLQQIDSTTLNLKGFTVSGMAD
FSAAKLTAADGTAIAAADVKDAGGKQANLLSYTDTASKSTKYAVVDSATGKYMEATVAIT
GTAAAVTVGAAEVAGAATADPLKALDAAIAKVDKFRSSLGAVQNRLDSAVTNLNNTTTNL
SEAQSRIQDADYATEVSNMSKAQIIQQAGNSVLSKANQVPQQVLSLLQG
>gi|345388332| H4 (Hxx99.4%) 
MAQVINTNSLSLITQNNINKNQSALSTSIERLSSGLRINSAKDDAAGQAIANRFTSNIKG
LTQAARNANDGISLAQTAEGALSEINNNLQRIRELTVQASTGTNSDSDLSSIQDEIKSRL
DEIDRVSGQTQFNGVNVLSKNDSMKIQIGANDNQTISIGLQQIDSTTLNLKGFTVSGMAD
FSAAKLTAADGTAIAAADVKDAGGKQVNLLSYTDTASKSTKYAVVDSATGKYMEATVAIT
GTAAAVTVGAAEVAGAATADPLKALDAAIAKVDKFRSSLGAVQNRLDSAVTNLNNTTTNL
SEAQSRIQDADYATEVSNMSKAQIIQQAGNSVLSKANQVPQQVLSLLQG
>gi|33590231| H5
MAQVINTNSLSLITQNNINKNQSALSTSIERLSSGLRINSAKDDAAGQAIANRFTSNIKG
LTQAARNANDGISLAQTTEGALSEINNNLQRVRELTVQATTGTNSDSDLSSIQDEIKSRL
DEIDRVSGQTQFNGVNVLAKDGSMKIQVGANDGQTISIDLQKIDSSTLGLNGFSVSGQPL
NVSDSITQITGAAGAKPVGVDFTAVAKDLTTATGKTVDVSSLTLHNTLDAKGAATSQFVV
QSGNDFYSASINHTDGKVTLNKADVEYTDTDNGLTTAATQKDQLIKVAADSDGSAAGYVT
FQGKNYATTVSKALDDNTAAKATDNKVVVELSTAKPTAQFSGASSADPLALLDKAIAQVD
TFRSSLGAVQNRLDSAVTNLNNTTTNLSEAQSRIQDADYATEASNMSKAQIIQQAGNSVL
AKANQVPQQVLSLLQG
>gi|6009835| H5 [gi|30059852| H5]
MAQVINTNSLSLITQNNINKNQSALSTSIERLSSGLRINSAKDDAAGQAIANRFTSNIKG
LTQAARNANDGISLAQTTEGALSEINNNLQRVRELTVQATTGTNSDSDLSSIQDEIKSRL
DEIDRVSGQTQFNGVNVLAKDGSMKIQVGANDGQTISIDLQKIDSSTLGLNGFSVSGQSL
NVSDSITQITGAAGTKPVGVDFTAVAKDLTTATGKTVDVSSLTLHNTLDAKGAATSQFVV
QSGNDFYSASINHTDGKVTLNKADVEYTDTDNGLTTAATQKDQLIKVAADSDGSAAGYVT
FQGKNYATTVSTALDDNTAAKATDNKVVVELSTAKPTAQFSGASSADPLALLDKAIAQVD
TFRSSLGAVQNRLDSAVTNLNNTTTNLSEAQSRIQDADYATEVSNMSKAQIIQQAGNSVL
SKANQVPQQVLSLLQG
>gi|281178986| H5 (Hxx99.8%) 
MAQVINTNSLSLITQNNINKNQSALSTSIERLSSGLRINSAKDDAAGQAIANRFTSNIKG
LTQAARNANDGISLAQTTEGALSEINNNLQRVRELTVQATTGTNSDSDLSSIQDEIKSRL
DEIDRVSGQTQFNGVNVLAKDGSMKIQVGANDGQTISIDLQKIDSSTLGLNGFSVSGQSL
NVSDSITQITGAAGAKPVGVDFTAVAKDLTTATGKTVDVSSLTLHNTLDAKGAATSQFVV
QSGNDFYSASINHTDGKVTLNKADVEYTDTDNGLTTAATQKDQLIKVAADSDGSAAGYVT
FQGKNYATTVSTALDDNTAAKATDNKVVVELSTAKPTAQFSGASSADPLALLDKAIAQVD
TFRSSLGAVQNRLDSAVTNLNNTTTNLSEAQSRIQDADYATEVSNMSKAQIIQQAGNSVL
SKANQVPQQVLSLLQG
>gi|5107841| H6
NQSALSSSIERLSSGLRINSAKDDAAGQAIANRFTSNIKGLTQAARNANDGISVAQTTEG
ALSEINNNLQRIRELTVQASTGTNSDSDLDSIQDEIKSRLDEIDRVSGQTQFNGVNVLAK
DGSMKIQVGANDGQTITIDLKKIDSDTLGLNGFIVNGKGETANTAATLKDMSGFTAAAAP
GGTVGVTQYTDKSAVASSVNILNAVAGADGNKVTTSADVGFGTPAAAVTYTYNKDTNSYS
AASDDISSANLAAFLNPQARDTTKATVTIGGKDQDVNIDKSGNLTAADDGAVLYMDATGN
LTKNNAGGDTQATLAKVATATATGAKAATIQTDKGTFTSDGTAFDGASMSIDANTFANAV
KNDTYTATVGAKTYSVTTGSAAADTAYMSNGVLSDTPPTYYAQADGSITTTEDAAAGKLV
YKGSDGKLTTDTTSKAESTSDPLAALDDAISQIDKFRSSLGAVQNRLDSAVTNLNNTTTN
LSEAQSRIQDADYATEVSNMSKAQIIQQAGNSVLAKSQPGT
>gi|5107839| H6
NNINKNQSALSSSIERLSSGLRINSAKDDAAGQAIANRFTSNIKGLTQAARNANDGISVA
QTTEGALSEINNNLQRIRELTVQASTGTNSDSDLDSIQDEIKSRLDEIDRVSGQTQFNGV
NVLAKDGSMKIQVGANDGQTITIDLKKIDSDTLGLNGFNVNGKGETANTAATLKDMSGFT
AAAAPGGTVGVTQYTDKSAVASSVNILNAVAGADGNKVTTSADVGFGTPAAAVTYTYNKD
TNSYSAASDDISSANLAAFLNPQARDTTKATVTIGGKDQDVNIDKSGNLTAADDGAVLYM
DATGNLTKNNAGGDTQATLAKVATATGAKAATIQTDKGTFTSDGTAFDGASMSIDANTFA
NAVKNDTYTATVGAKTYSVTTGSAAADTAYMSNGVLSDTPPTYYAQADGSITTTEDAAAG
KLVYKGSDGKLTTDTTSKAESTSDPLAALDDAISQIDKFRSSLGAVQNRLDSAVTNLNNT
TTNLSEAQSRIQDADYATEVSNMSKAQIIQQAGNSVLAKANQV
>gi|5107853| H6
KNQSALSSSIERLSSGLRINSAKDDAAGQAIANRFTSNIKGLTQAARNANDGISVAQTTE
GALSEINNNLQRIRELTVQASTGTNSDSDLDSIQDEIKSRLDEIDRVSGQTQFNGVNVLA
KDGSMKIQVGANDGQTITIELKKIDSDTLGLNGFNVNGKGETANTAATLKDMSGFTAAAA
PGGTVGVTQYTDKSAVASSVDILNAVAGADGNKVTTSADVGFGTPAAAVTYTYNKDTNSY
SAASDDISSANLAAFLNPQARDTTKATVTIGGKDQDVNIDKSGNLTAADDGAVLYMDATG
NLTKNNAGGDTQATLAKVATATGAKAATIQTDKGTFTSDGTAFDGASMSIDANTFANAVK
NDTYTATVGAKTYSVTTGSAAADTAYMSNGVLSDTPPTYYAQADGSITTTEDAAAGKLVY
KGSDGKLTTDTTSKAESTSDPLAALDDAISQIDKFRSSLGAVQNRLDSAVTNLNNTTTNL
SEAQSRIQDADYATEVSNMSKAQIIQQA
>gi|215265200| H6 [gi|215487128| H6] [gi|312967124| Hxx] [gi|312288588| Hxx]
MAQVINTNSLSLITQNNINKNQSALSSSIERLSSGLRINSAKDDAAGQAIANRFTSNIKG
LTQAARNANDGISVAQTTEGALSEINNNLQRIRELTVQASTGTNSDSDLDSIQDEIKSRL
DEIDRVSGQTQFNGVNVLAKDGSMKIQVGANDGQTITIDLKKIDSDTLGLNGFNVNGKGE
TANTAATLKDMSGFTAAAAPGGTVGVTQYTDKSAVASSVDILNAVAGADGNKVTTSADVG
FGTPAAAVTYTYNKDTNSYSAASDDISSANLAAFLNPQARDTTKATVTIGGKDQDVNIDK
SGNLTAADDGAVLYMDATGNLTKNNAGGDTQATLAKVATATGAKAATIQTDKGTFTSDGT
AFDGASMSIDANTFANAVKNDTYTATVGAKTYSVTTGSAAADTAYMSNGVLSDTPPTYYA
QADGSITTTEDAAAGKLVYKGSDGKLTTDTTSKAESTSDPLAALDDAISQIDKFRSSLGA
VQNRLDSAVTNLNNTTTNLSEAQSRIQDADYATEVSNMSKAQIIQQAGNSVLAKANQVPQ
QVLSLLQG
>gi|30059854| H6
MAQVINTNSLSLITQNNINKNQSALSSSIERLSSGLRINSAKDDAAGQAIANRFTSNIKG
LTQAARNANDGISVAQTTEGALSEINNNLQRIRELTVQASTGTNSDSDLDSIQDEIKSRL
DEIDRVSGQTQFNGVNVLAKDGSMKIQVGANDGQTITIDLKKIDSDTLGLNGFNVNGKGE
TANTAATLKDMSGFTAAAAPGGTVGVTQYTDKSAVASSVDILNAVAGADGNKVTTSADVG
FGTPAAAVTYTYNKDTNSYSAASDDISSANLAAFLNPQAGDTTKATVTIGGKDQDVNIDK
SGNLTAADDGAVLYMDATGNLTKNNAGGDTQATLAKLATATGAKAATIQTDKGTFTSDGT
AFDGASMSIDTNTFANAVKNDTYTATVGAKTYSVTTGSAAADTAYMSNGVLSDTPPTYYA
QADGSITTTEDAAAGKLVYKGSDGKLTTDTTSKAESTSDPLAALDDAISQIDKFRSSLGA
VQNRLDSAVTNLNNTTTNLSEAQSRIQDADYATEVSNMSKAQIIQQAGNSVLAKANQVPQ
QVLSLLQG
>gi|300399814| H6 (Hxx98.7%)  [gi|301018227| Hxx]
MAQVINTNSLSLITQNNINKNQSALSSSIERLSSGLRINSAKDDAAGQAIANRFTSNIKG
LTQAARNANDGISVAQTTEGALSEINNNLQRIRELTVQATTGTNSTSDLDSIQDEIKSRL
DEIDRVSGQTQFNGVNVLSKDGSMKIQVGANDGETITIDLKKIDSDTLGLNGFNVNGKGE
TANTAATLKDMSGFTAAAAPGGTVGVTQYTDKSAVASSVDILNAVAGTDGNKVTTSADVG
FGTPAAAVTYTYNKDTNSYSAASDDISSANLAAFLNPQAGDTTKATVTIGGKDQDVNIDK
SGNLTAADDGAVLYMDATGNLTKNNAGGDTQATLAKLATATGAKAATIQTDKGTFTSDGT
TFDGASMSIDANTFANAVKNDTYTATVGAKTYSVTTGSAAADTAYMSNGVLSDTPPTYYA
QADGSITTTEDAAAGKLVYKGSDGKLTTDTTSKAESTSDPLAALDDAISQIDKFRSSLGA
VQNRLDSAVTNLNNTTTNLSEAQSRIQDADYATEVSNMSKAQIIQQAGNSVLAKANQVPQ
QVLSLLQG
>gi|305852412| H6 (Hxx99.8%)  [gi|306814253| Hxx]
MAQVINTNSLSLITQNNINKNQSALSSSIERLSSGLRINSAKDDAAGQAIANRFTSNIKG
LTQAARNANDGISVAQTTEGALSEINNNLQRIRELTVQASTGTNSDSDLDSIQDEIKSRL
DEIDRVSGQTQFNGVNVLAKDGSMKIQVGANDGQTITIDLKKIDSDTLGLNGFNVNGKGE
TANTAATLKDMSGFTAAAAPGGTVGVTQYTDKSAVASSVDILNAVAGADGNKVTTSADVG
FGTPAAAVTYTYNKDTNSYSAASDDISSANLAAFLNPQAGDTTKATVTIGGKDQDVNIDK
SGNLTAADDGAVLYMDATGNLTKNNAGGDTQATLAKLATATGAKAATIQTDKGTFTSDGT
AFDGASMSIDANTFANAVKNDTYTATVGAKTYSVTTGSAAADTAYMSNGVLSDTPPTYYA
QADGSITTTEDAAAGKLVYKGSDGKLTTDTTSKAESTSDPLAALDDAISQIDKFRSSLGA
VQNRLDSAVTNLNNTTTNLSEAQSRIQDADYATEVSNMSKAQIIQQAGNSVLAKANQVPQ
QVLSLLQG
>gi|5107855| H6 (Hxx99.6%) 
QSALSSSIERLSSGLRINSAKDDAAGQAIANRFTSNIKGLTQAARNANDGISVAQTTEGA
LSEINNNLQRIRELTVQASTGTNSDSDLDSIQDEIKSRLDEIDRVSGQTQFNGVNVLAKD
GSMKIQVGANDGQTITIDLKKIDSDTLGLNGFNVNGKGETANTAATLKDMSGFTAAAAPG
GTVGVTQYTDKSAVASSVNILNAVAGANGNKVTTSADVGFGTPAAAVTYTYNKDTNSYSA
ASDDISSANLAAFLNPQARDTTKATVTIGGKDQDVNIDKSGNLTAADDGAVLYMDATGNL
TKNNAGGDTQATLAKVATATGAKAATIQTDKGTFTSDGTAFDGASMSIDANTFANAVKND
TYTATVGAKTYSVTTGSAAADTAYMSNGVLSDTPPTYYAQADGSITTTEDAAAGKLVYKG
SDGKLTTDTTSKAESTSDPLAALDDAISQIDKFRSSLGAVQNRLDSAVTNLNNTTTNLFE
AQSRIQDADYATEVSNMSKAQIIQQAGNSVLAKANQV
>gi|8071774| H7 [gi|86604416| H7] [gi|208810749| H7] [gi|33590229| H7] [gi|168983597| H7] [gi|209399146| H7] [gi|261255811| H7] [gi|188014156| H7] [gi|254793574| H7] [gi|168764454| H7] [gi|290762973| H7] [gi|168983593| H7] [gi|168983599| H7] [gi|320658017| H7] [gi|261227581| H7] [gi|254592974| H7] [gi|168771528| H7] [gi|13362130| H7] [gi|168783318| H7] [gi|188999278| H7] [gi|86604412| H7] [gi|320668487| H7] [gi|168790320| H7] [gi|320658589| H7] [gi|8071792| H7] [gi|8071778| H7] [gi|8071776| H7] [gi|168983595| H7] [gi|208725265| H7] [gi|168777348| H7] [gi|189354922| H7] [gi|320641772| H7] [gi|168983589| H7] [gi|217318231| H7] [gi|189370206| H7] [gi|291283100| H7] [gi|208730948| H7] [gi|168802268| H7] [gi|168983591| H7] [gi|86604414| H7] [gi|168751850| H7] [gi|168758235| H7] [gi|189375731| H7] [gi|189365565| H7] [gi|15831916| H7] [gi|195939228| H7] [gi|326342333| H7] [gi|320191899| H7] [gi|208741612| H7] [gi|209160546| H7] [gi|168983587| H7] [gi|208816605| H7] [gi|168983585| H7] [gi|326344838| H7] [gi|189359718| H7] [gi|208821489| H7] [gi|187767376| H7] [gi|217328884| H7] [gi|320652415| Hxx] [gi|320198617| Hxx] [gi|320647131| Hxx] [gi|324118977| Hxx]
MAQVINTNSLSLITQNNINKNQSALSSSIERLSSGLRINSAKDDAAGQAIANRFTSNIKG
LTQAARNANDGISVAQTTEGALSEINNNLQRIRELTVQATTGTNSDSDLDSIQDEIKSRL
DEIDRVSGQTQFNGVNVLAKDGSMKIQVGANDGETITIDLKKIDSDTLGLNGFNVNGKGT
ITNKAATVSDLTSAGAKLNTTTGLYDLKTENTLLTTDAAFDKLGNGDKVTVGGVDYTYNA
KSGDFTTTKSTAGTGVDAAAQAADSASKRDALAATLHADVGKSVNGSYTTKDGTVSFETD
SAGNITIGGSQAYVDDAGNLTTNNAGSAAKADMKALLKAASEGSDGASLTFNGTEYTIAK
ATPATTTPVAPLIPGGITYQATVSKDVVLSETKAAAATSSITFNSGVLSKTIGFTAGESS
DAAKSYVDDKGGITNVADYTVSYSVNKDNGSVTVAGYASATDTNKDYAPAIGTAVNVNSA
GKITTETTSAGSATTNPLAALDDAISSIDKFRSSLGAIQNRLDSAVTNLNNTTTNLSEAQ
SRIQDADYATEVSNMSKAQIIQQAGNSVLAKANQVPQQVLSLLQG
>gi|5107837| H7
NQSALSISIERLSSGLRINSAKDDSAGQAIANRFTSNIKGLTQAARNANDGISVAQTTEG
ALSEINNNLQRIRELTVQATTGTNSDSDLDSIQDEIKSRLDEIDRVSGQTQFNGVNVLAK
DGSMKIQVGANDGETITIDLKKIDSDTLGLNGFNVNGKGTITNKAATVSDLTSAGAKLNT
TTGLYDLKTENTLLTTDAAFDKLGNGDKVTVGGVNYTYNAKSGDFTTTKSTAGTGVNAAA
QAADSASKRDALAATLHADVGKSVNGSYTTKDGTVSFETDSAGNITIGGSQAYVDDAGNL
TTNNAGSAAKADMKALLKAASEGSDGASLTFNGTEYTIAKATPATTTPVAPLIPGGITYQ
ATVSKDVVLSETKAAAATSSITFNSGVLSKTIGFTAGESSDAAKSYVDDKGGITNVADYT
VSYSVNKDNGSVTVAGYASATDTNKDYAPAIGTAVNVNSAGKITTETTSAGFATTNPLAA
LDDAISSIDKFRSSLGAIQNRLDSAVTNLNNTNTNLSEAQSRIQDADYATEVSNMSKAQI
IQQAGNSVLA
>gi|5107845| H7 [gi|5107857| Hxx]
QSALSSSIERLSSGLRINSAKDDAAGQAIANRFTSNIKGLTQAARNANDGISVAQTTEGA
LSEINNNLQRIRELTVQATTGTNSDSDLDSIQDEIKSRLDEIDRVSGQTQFNGVNVLAKD
GSMKIQVGANDGETITIDLKKIDSDTLGLNGFNVNGKGTITNKAATVSDLTSAGAKLNTT
TGLYDLKTENTLLTTDAAFDKLGNGDKVTVGGVNYTYNAKSGDFTTTKSTAGTGVNAAAQ
AADSASKRDALAATLHADVGKSVNGSYTTKDGTVSFETDSAGNITIGGSQAYVDDAGNLT
TNNAGSAAKADMKALLKAASEGSDGASLTFNGTEYTIAKATPATTTPVAPLIPGGITYQA
TVSKDVVLSETKAAAATSSITFNSGVLSKTIGFTAGESSDAAKSYVDDKGGITNVADYTV
SYSVNKDNGSVTVAGYASATDTNKDYAPAIGTAVNVNSAGKITTETTSAGSATTNPLAAL
DDAISSIDKFRSSLGAIQNRLDSAVTNLNNTTTNLSEAQSRIQDADYATEVSNMSKAQII
QQAGNSVLAKANQVP
>gi|5107843| H7
NINKNQSALSSSIERLSSGLRINSAKDDAAGQAIANRFTSNIKGLTQAARNANDGISVAQ
TTEGALSEINNNLQRIRELTVQATTGTNSDSDLDSIQDEIKSRLDEIDRVSGQTQFNGVN
VLAKDGSMKIQVGANDGETITIDLKKIDSDTLGLNGFNVNGKGTITNKAATVSDLTSAGA
KLNTTTGLYDLKTENTLLTTDAAFDKLGNGDKVTVGGVDYTYNAKSGDFTTTKSTAGTGV
NAAAQAADSASKRDALAATLHADVGKSVNGSYTTKDGTVSFETDSAGNITIGGSQAYVDD
AGNLTTNNAGSAAKADMKALLKAASEGSDGASLTFNGTEYTIAKATPATTTPVAPLIPGG
ITYQATVSKDVVLSETKAAAATSSITFNSGVLSKTIGFTAGESSDAAKSYVDDKGGITNV
ADYTVSYSVNKDNGSVTVAGYASATDTNKDYAPAIGTAVNVNSAGKITTETTSAGSATTN
PLAALDDAISSIDKFRSSLGAIQNRLDSAVTNLNNTTTNLSEAQSRIQDADYATEVSNMS
KAQIIQQAGNSVLAKANQVP
>gi|30721632| H7
AASEGSDGASLTFNGTEYTIAKATPATTTPVAPLIPGGITYQATVSKDVVLSETKAAAAT
SSITFNSGVLSKTIGFTAGESSDAAKSYVDDKGGITNVADYTVSYSVNKDNGSVTVAGYA
SATDTNKDYAPAIGTAVNV
>gi|12516024| H7 [gi|15802358| H7]
MAQVINTNSLSLITQNNINKNQSALSSSIERLSSGLRINSAKDDAAGQAIANRFTSNIKG
LTQAARNANDGISVAQTTEGALSEINNNLQRIRELTVQATTGTNSDSDLDSIQDEIKSRL
DEIDRVSGQTQFNGVNVLAKDGSMKIQVGANDGETITIDLKKIDSDTLGLNGFNVNGKGT
ITNKAATVSDLTSAGAKLNTTTGLYDLKTENTLLTTDAAFDKLGNGDKVTVGGVDYTYNA
KSGDFTTTKSTAGTGVDAAAQAADSASKRDALAATLHADVGKSVNGSYTTKDGTVSFETD
SAGNITIGGSQAYVDDAGNLTTNNAGSAAKADMKALXKAASEGSDGASLTFNGTEYTIAK
ATPATTTPVAPLIPGGITYQATVSKDVVLSETKAAAATSSITFNSGVLSKTIGFTAGESS
DAAKSYVDDKGGITNVADYTVSYSVNKDNGSVTVAGYASATDTNKDYAPAIGTAVNVNSA
GKITTETTSAGSATTNPLAALDDAISSIDKFRSSLGAIQNRLDSAVTNLNNTTTNLSEAQ
SRIQDADYATEVSNMSKAQIIQQAGNSVLAKANQVPQQVLSLLQG
>gi|8071790| H7
MAQVINTNSLSLITQNNINKNQSALSSSIERLSSGLRINSAKDDAAGQAIANRFTSNIKG
LTQAARNANDGISVAQTTEGALSEINNNLQRIRELTVQATTGTNSDSDLDSIQDEIKSRL
DEIDRVSGQTQFNGVNVLAKDGSMKIQVGANDGETITIDLKKIDSDTLGLNGFNVNGKGT
ITNKAATVSDLTSAGAKLNTTTGLYDLKTENTLLTTDAAFDKLGNGDKVTVGGVDYTYNA
KSGDFTTTKSTAGTGVNAAAQAADSASKRDALAATLHADVGKSVNGSYTTKDGTVSFETD
SAGNITIGGSQAYVDDAGNLTTNNAGSAAKADMKALLKAASEGSDGASLTFNGTEYTIAK
ATPATTTPVAPLIPGGITYQATVSKDVVLSETKAAAATSSITFNSGVLSKTIGFTAGESS
DAAKSYVDDKGGITNVADYTVSYSVNKDNGSVTVAGYASATDTNKDYAPAIGTAVNVNSA
GKITTETTSAGSATTNPLAALDDAISSIDKFRSSLGAIQNRLDSAVTNLNNTTTNLSEAQ
SRIQDADYATEVSNMSKAQIIQQAGNSVLAKANQVPQQVLSLLQG
>gi|5107849| H7
NINKNQSALSSSIERLSSGLRINSAKDDAAGQAIANRFTSNIKGLTQAARNANDGISVAQ
TTEGALSEINNNLQRIRELTVQATTGTNSDSDLDSIQDEIKSRLDEIDRVSGQTQFNGVN
VLAKDGSMKIQVGANDGETITIDLKKIDSDTLGLNGFNVNGKGTITNKAATVSDLTSAGA
KLNTTTGLYDLKTENTLLTTDAAFDKLGNGDKVTVGGVDYTYNAKSGDFTTTKSTAGTGV
NAAAQAADSASKRDALAATLHADVGKSVNGSYTTKDGTVSFETDSAGNITIGGSQAYVDD
AGNLTTNNAGSAAKADMKALLKAASEGSDGASLTFNGTEYTIAKATPATTTPVAPLIPGG
ITYQATVSKDVVLSETKAAAATSSITFNSGVLSKTIGFTAGESSDAAKSYVDDKGGITNV
ADYTVSYSVNKDNGSVTVAGYASATDTNKDYAPAIGTAVNVNSAGKITTETTSAGSATTN
PLAALDDAISSIDKFRSSLGAIQNRLDSAVTNLNNTTTNLSEAQSRIQDADYATEVSNMS
KAQIIQQAGNSVLAKA
>gi|8071780| H7 [gi|8071782| H7]
MAQVINTNSLSLITQNNINKNQSALSSSIERLSSGLRINSAKDDAAGQAIANRFTSNIKG
LTQAARNANDGISVAQTTEGALSEINNNLQRIRELTVQASTGTNSDSDLDSIQDEIKSRL
DEIDRVSGQTQFNGVNVLAKDGSMKIQVGANDGETITIDLKKIDSDTLGLNGFNVNGKGT
ITNKAATVSDLTSAGAKLNTTTGLYDLKTENTLLTTDAAFDKLGNGDKVTVGGVDYTYNA
KSGDFTTTKSTAGTGVDAAAQATDSAKKRDALAATLHADVGKSVNGSYTTKDGTVSFETD
SAGNITIGGSQAYVDDAGNLTTNNAGSAAKADMKALLKAASEGSDGASLTFNGTEYTIAK
ATPATTSPVAPLIPGGISYQATVSKDVVLSETKAAAATSSITFNSGVLSKTIGFTAGESS
DAAKSYVDDKGGITNVADYTVSYSVNKDNGSVTVAGYASATDTNKDYAPAIGTAVNVNSA
GKITTETTSAGSATTNPLAALDDAISSIDKFRSSLGAIQNRLDSAVTNLNNTTTNLSEAQ
SRIQDADYATEVSNMSKAQIIQQAGNSVLAKANQVPQQVLSLLQG
>gi|1655807| H7 (Hxx99.8%) 
MAQVINTNSLSLITQNNLNKNQSALSSSIERLSSGLRINSAKDDAAGQAIANRFTSNIKG
LTQAARNANDGISVAQTTEGALSEINNNLQRIRELTVQATTGTNSDSDLDSIQDEIKSRL
DEIDRVSGQTQFNGVNVLAKDGSMKIQVGANDGETITIDLKKIDSDTLGLNGFNVNGKGT
ITNKAATVSDLTSAGAKLNTTTGLYDLKTENTLLTTDAAFDKLGNGDKVTVGGVDYTYNA
KSGDFTTTKSTAGTGVDAAAQAADSASKRDALAATLHADVGKSVNGSYTTKDGTVSFETD
SAGNITIGGSQAYVDDAGNLTTNNAGSAAKADMKALLKAASEGSDGASLTFNGTEYTIAK
ATPATTTPVAPLIPGGITYQATVSKDVVLSETKAAAATSSITFNSGVLSKTIGFTAGESS
DAAKSYVDDKGGITNVADYTVSYSVNKDNGSVTVAGYASATDTNKDYAPAIGTAVNVNSA
GKITTETTSAGSATTNPLAALDDAISSIDKFRSSLGAIQNRLDSAVTNLNNTTTNLSEAQ
SRIQDADYATEVSNMSKAQIIQQAGNSVLAKANQVPQQVLSLLQG
>gi|290439| H7 (Hxx98.6%) 
MAQVINTNSLSLITQNNINKNQSALSSSIERLSSGLRINSAKDDAAGQAIANRFTSNIKG
LTQAARNANDGISVAQTTEGALSEINNNLQRIRELTVQASTGTNSDSDLDSIQDEIKSRL
DEIDRVSGQTQFNGVNVLAKDGSMKIQVGANDGETITIDLKKIDSDTLGLNGFNVNGKGT
ITNKAATVSDLTSAGAKLNTTTGLYGLKTENTLLTTDAAFDKLGNGDKVTVGGVDIYNAK
SGDFTTTKSTAGTGVDAAAQATDSAKKRDALAATLHADVGKSVNGSYTTKDGTVSFVTDS
AGNITIGGSQAYVDDAGNLTTNNAGSARKADMKALLKAASEGSDGASLTFNGTEYTIAKA
TPATTSPVAPLIPGGITYQATVSKDVVLSETKAAAATSSVTFNSGVLSKTIGFTAGESSD
AAKSYVDDKGGITNVADYTVSYSVNKDNGSVTVAGYASATDTNKDYAPAIGTAVNVNSAG
KITTETTSAGSATTNPLAALDDAISSIDKFRSSVGAIQNRLDSAVTNLNNTTTNLSEAQS
RIQDADYATEVSNMSKAQIIQQAGSSVLAKANQVPQQVLSLLQG
>gi|6009837| H7 (Hxx100.0%)  [gi|8071788| H7] [gi|8071786| H7] [gi|30059856| H7] [gi|8071784| H7] [gi|294491527| Hxx] [gi|323952418| Hxx] [gi|218365550| Hxx] [gi|115513189| Hxx] [gi|91072716| Hxx] [gi|300454811| Hxx] [gi|117624065| Hxx] [gi|91211142| Hxx] [gi|300940374| Hxx] [gi|307626600| Hxx] [gi|323956320| Hxx] [gi|218558781| Hxx] [gi|315286640| Hxx] [gi|355352039| Hxx]
MAQVINTNSLSLITQNNINKNQSALSSSIERLSSGLRINSAKDDAAGQAIANRFTSNIKG
LTQAARNANDGISVAQTTEGALSEINNNLQRIRELTVQASTGTNSDSDLDSIQDEIKSRL
DEIDRVSGQTQFNGVNVLAKDGSMKIQVGANDGETITIDLKKIDSDTLGLNGFNVNGKGT
ITNKAATVSDLTSAGAKLNTTTGLYDLKTENTLLTTDAAFDKLGNGDKVTVGGVDYTYNA
KSGDFTTTKSTAGTGVDAAAQATDSAKKRDALAATLHADVGKSVNGSYTTKDGTVSFETD
SAGNITIGGSQAYVDDAGNLTTNNAGSAAKADMKALLKAASEGSDGASLTFNGTEYTIAK
ATPATTSPVAPLIPGGITYQATVSKDVVLSETKAAAATSSITFNSGVLSKTIGFTAGESS
DAAKSYVDDKGGITNVADYTVSYSVNKDNGSVTVAGYASATDTNKDYAPAIGTAVNVNSA
GKITTETTSAGSATTNPLAALDDAISSIDKFRSSLGAIQNRLDSAVTNLNNTTTNLSEAQ
SRIQDADYATEVSNMSKAQIIQQAGNSVLAKANQVPQQVLSLLQG
>gi|4731618| H7 (Hxx98.7%) 
LCASRSSIERLSSGLRLNRAKDHSAGQAIANRFTSNIKGLTQAARNANDGISVAQTTEGA
LSEINNNLQRIRELTVQATTGTNSDSDLDSIQDEIKSRLDEIDRVSGQTQFNGVNVLAKD
GSMKIQVGANDGETITIDLKKIDSDTLGLNGFNVNGKGTITNKAATVSDLTSAGAKLNTT
TGLYDLKTENTLLTTDAAFDKLGNGDKVTVGGVNYTYNAKSGDFTTTKSTAGTGVNAAAQ
AADSASKRDALAATLHADVGKSVNGSYTTKDGTVSFETDSAGNITIGGSQAYVDDAGNLT
TNNAGSAAKADMKALLKAASEGSDGASLTFNGTEYTIAKATPATTTPVAPLIPGGITYQA
TVSKDVVLSETKAAAATSSITFNSGVLSKTIGFTAGESSDAAKSYVDDKGGITNVADYTV
SYSVNKDNGSVTVAGYASATDTNKDYAPAIGTAVNVNSAGKITTETTSAGSATTNPLAAL
DDAISSIDKFRSSLGAIQNRLDSAVTNLNNTTTNLSEAQSRIQDADYATEVSNMSKAQII
QQAGNSVLAKANQVR
>gi|118403361| H8 [gi|124516985| H8] [gi|124516987| H8] [gi|124516983| H8] [gi|345359102| Hxx] [gi|345340735| Hxx] [gi|323180826| Hxx] [gi|257764871| Hxx] [gi|260868515| Hxx]
MAQVINTNSLSLLTQNNLNKSQSSLSSAIERLSSGLRINSAKDDAAGQAIANRFTANIKG
LTQASRNANDGISVAQTTEGALNEINNNLQRIRELSVQATNGTNSDSDLSSIQAEITQRL
EEIDRVSEQTQFNGVKVLAENNEMKIQVGANDGETITINLAKIDAKTLGLDGFNIDGAQK
ATGSDLISKFKATGTDNYDVGGKTYTVNVESGAVKNDANKDVFVSAADGSLTTSSDTKVS
GESIDATELAKLAIKLADKGSIEYKGITFTNNTGAELDANGKGVLTANIDGQDVQFTIDS
NAPTGAGATITTDTAVYKNSAGQFTTTKVENKAATLSDLDLNAAKKTGSTLVVNGATYNV
SADGKTVTDTTPGAPKVMYLSKSEGGSPILVNEDAAKSLQSTTNPLETIDKALAKVDNLR
SDLGAVQNRFDSAITNLGNTVNNLSSARSRIEDADYATEVSNMSRAQILQQAGTSVLAQA
NQTTQNVLSLLR
>gi|124516965| H8 [gi|124516969| H8] [gi|124516967| H8] [gi|124516971| H8]
SQSSLSSAIERLSSGLRINSAKDDAAGQAIANRFTANIKGLTQASRNANDGISVAQTTEG
ALNEINNNLQRIRELSVQATNGTNSDSDLSSIQAEITQRLEEIDRVSEQTQFNGVKVLAE
NNEMKIQVGANDGETITINLAKIDAKTLGLDGFNIDGAQKATGSDLISKFKATGTDNYDV
GGKTYTVNVESGAVKNDANKDVFVSAADGSLT
>gi|25992223| H8
SQSSLTSAIERLSSGLRINSAKDDAAGQAIANRFTANIKGLTQASRNANDGISVAQTTEG
ALNEINNNLQRIRELSVQATNGTNSDSDLSSIQAEITQRLEEIDRVSEQTQFNGVKVLAE
NNEMKIQVGANDGETITINLAKIDAKTLGLDGFNINGAQKATGSDLISKFKATGTDNYDV
GGKTYTVNVESGAVKNDANKDVFVSAADGSLTTSSDTKVSGESIDATELAKLAIKLADKG
SIEYKGITFTNNTGAELDANGKGVLTANIDGQDVQFTIDSDAPTGAGATITTDTAVYKNS
AGQFTTTKVENKAATLSDLDLNAAKKTGSTLVVNGATYNVSADGKTVTDTTPGAPKVMYL
SKSEGGSPNLVNEDAAKSLQFTTNPLETIDKALAKVDNLRSGLGAVQNRFDFAITNLGNT
VNNLFSARSRIEDADYATEVSNMFRAQILQQAGT
>gi|40353143| H8
LLTQNNLNKSQSSLSSAIERLSSGLRINSAKDDAAGQAIANRFTANIKGLTQASRNANDG
ISVAQTTEGALNEINNNLQRIRELSVQATNGTNSDSDLSSIQAEITQRLEEIDRVSEQTQ
FNGVKVLAENNEMKIQVGANDGETITINLAKIDAKTLGLDGFNIDGAQKATGSDLISKFK
ATGTDNYDVGGKTYTVNVESGAVKNDANKDVFVSAADGSLTTSSDTKVSGESIDATELAK
LAIKLADKGSIEYKGITFTNNTGAELDANGKGVLTANIDGQDVQFTIDSNAPTGAGATIT
TDTAVYKNSAGQFTTTKVENKAATLSDLDLNAAKKTGSTLVVNGATYNVSADGKTVTDTT
PGAPKVMYLSKSEGGSPILVNEDAAKSLQSTTNPLETIDKALAKVDNLRSDLGAVQNRFD
SAITNLGNTVNNLSSARSRIEDADYATEVSNMS
>gi|30059858| H8
NKSQSSLSSAIERLSSGLRINSAKDDAAGQAIANRFTANIKGLTQASRNANDGISVAQTT
EGALNEINNNLQRIRELSVQATNGTNSDSDLSSIQAEITQRLEEIDRVSEQTQFNGVKVL
AENNEMKIQVGANDGETITINLAKIDAKTLGLDGFNIDGAQKATGSDLISKFKATGTDNY
DVGGKTYTVNVESGAVKNDANKDVFVSAADGSLTTSSDTKVSGESIDATELAKLAIKLAD
KGSIEYKGITFTNNTGAELDANGKGVLTANIDGQDVQFTIDSNAPTGAGATITTDTAVYK
NSAGQFTTTKVENKAATLSDLDLNAAKKTGSTLVVNGATYNVSADGKTVTDTTPGAPKVM
YLSKSEGGSPILVNEDAAKSLQSTTNPLETIDKALAKVDNLRSDLGAVQNRFDSAITNLG
NTVNNLSSARSRIEDADYATEVSNMSRAQILQQAGTSVLAQ
>gi|325650984| H8
MAQVINTNSLSLLTQNNLNKSQSSLSSAIERLSSGLRINSAKDDAAGQAIANRFTANIKG
LTQASRNANDGISVAQTTEGALNEINNNLQRIRELSVQATNGTNSDSDLSSIQAEITQRL
EEIDRVSEQTQFNGVKVLAENNEMKIQVGANDGETITINLAKIDAKTLGLDGFNIDGAQK
ATGSDLISKFKATGTDNYDVGGKTYTVNVESGAVKNDANKDVFVSAADGSLTTSSDTKVS
GESIDATELAKLAIKLADKGSIEYKGITFTNNTGAELDANGKGVLTANIDGQDVQFTIDS
NAPTGAGATITTDTAVYKNSAGQFTTTKVENKAATLSDLDLNAAKKTGSTLVVNGATYNV
SADGKTVTDTTPGAPKVMYLSKSEGGSPILVNEDAAKSLQSTTNPLETIDKALAKV
>gi|40353145| H8 (Hxx99.6%) 
LVQVINTNSLSLLTQNNLNKSQSSLSSAIERLSSGLRINSAKDDAAGQAIANRFTANIKG
LTQASRNANDGISVAQTTEGALNEINNNLQRIRELSVQATNGTNSDSDLSSIQAEITQRL
EEIDRVSEQTQFNGVKVLAENNEMKIQVGANDGETITINLAKIDAKTLGLDGFNIDGAQK
ATGSDLISKFKATGTDNYDVGGKTYTVNVESGAVKNDANKDVFVSAADGSLTTSSDTKVS
GESIDATELAKLAIKLADKGSIEYKGITFTNNTGAELDANGKGVLTANIDGQDVQFTIDS
NAPTGAGATITTDTAVYKNSAGQFTTTKVENKAATLSDLDLNAAKKTGSTLVVNGATYNV
SADGKTVTDTTPGAPKVMYLSKSEGGSPILVNEDAAKSLQSTTNPLETIDKALAKVDNLR
SDLGAVQNRFDSAITNLGNTVNNLSSARSRIEDADYATEVSNMS
>gi|3377710| H9 [gi|30059860| H9]
MAQVINTNSLSLITQNNINKNQSALSSSIERLSSGLRINSAKDDAAGQAIANRFTSNIKG
LTQAARNANDGISVAQTTEGALSEINNNLQRIRELTVQASTGTNSDSDLDSIQDEIKSRL
DEIDRVSGQTQFNGVNVLSKDGSMKIQVGANDGETITIDLKKIDSDTLNLAGFNVNGKGS
VANTAATSDDLKLAGFTKGTTDTNGVTAYTNTISNDKAKASDLLANITDGSVITGGGANA
FGVAAKNGYTYDAASKSYSFAADGADSAKTLSIINPNTGDSSQATVTIGGKEQKVNISQD
GKITAADDNATLYLDKQGNLTKTNAGNDTAATWDGLISNSDSTGAVPVGVATTITITSGT
ASGMSVQSAGAGIQTSTNSQILAGGAFAAKVSIEGGAATDILVASNGNITAADGSALYLD
ATTGGFTTTAGGNTAASLDNLIANSKDATLTVTSGTGQNTVYSTTGSGAQFTSLAKVDTV
NVTNAHVSAEGMANLTKSNFTIDMGGTGTVTYTVSNGDVKAAANADVYVEDGALSANATK
DVTYFEQKNGAITNSTGGTIYETADGKLTTEATTASSSTADPLKALDEAISSIDKFRSSL
GAVQNRLDSAVTNLNNTTTNLSEAQSRIQDADYATEVSNMSKAQIIQQAGNSVLAKANQV
PQQVLSLLQG
>gi|192955539| H9 [gi|193071144| H9]
MAQVINTNSLSLITQNNINKNQSALSSSIERLSSGLRINSAKDDAAGQAIANRFTSNIKG
LTQAARNANDGISVAQTTEGALSEINNNLQRIRELTVQATTGTNSTSDLDSIQDEIKSRL
DEIDRVSGQTQFNGVNVLSKDGSMKIQVGANDGETITIDLKKIDSDTLNLAGFNVNGKGS
VANTAATSDDLKLAGFTKGTTDTNGVTAYTNTISNDKAKASDLLANITDGSVITGGGANA
FGVAAKNGYTYDAASKSYSFAADGADSAKTLSIINPNTGDSSQATVTIGGKEQKVNISQD
GKITAADDNATLYLDKQGNLTKTNAGNDTAATWDGLISNSDSTGAVPVGVATTITITSGT
ASGMSVQSAGAGIQTSTNSQILAGGAFAAKVSIEGGAATDILVASNGNITAADGNALYLD
ATTGGFTTTAGGNTAASLDNLIANSKDATLTVTSGTGQNTVYSTTGSGAQFTSLAKVDTV
NVTNAHVSAEGMANLTKSNFTIDMGGTGSVTYTVSNGDVKAAANADVYVEDGALSANATK
DVTYFEQKNGAITNSTGGTIYETADGKLTTEATTASSSTADPLKALDEAISSIDKFRSSL
GAVQNRLDSAVTNLNNTTTNLSEAQSRIQDADYATEVSNMSKAQIIQQAGNSVLAKANQV
PQQVLSLLQG
>gi|300316660| H9 (Hxx99.7%)  [gi|323940414| Hxx] [gi|300956560| Hxx] [gi|300449175| Hxx] [gi|300951548| Hxx]
MAQVINTNSLSLITQNNINKNQSALSSSIERLSSGLRINSAKDDAAGQAIANRFTSNIKG
LTQAARNANDGISVAQTTEGALSEINNNLQRIRELTVQATTGTNSDSDLDSIQDEIKSRL
DEIDRVSGQTQFNGVNVLSKDGSMKIQVGANDGETITIDLKKIDSDTLNLAGFNVNGKGS
VANTAATSDDLKLAGFTKGTTDTNGVTAYTNTISNDKAKASDLLANITDGSVITGGGANA
FGVAAKNGYTYDAASKSYSFAADGADSAKTLSIINPNTGDSSQATVTIGGKEQKVNISQD
GKITAADDNATLYLDKQGNLTKTNAGNDTAATWDGLISNSDSTGAVPVGVATTITITSGT
ASGMSVQSAGAGIQTSTNSQILAGGAFAAKVSIEGGAATDILVASNGNITAADGNALYLD
ATTGGFTTTAGGNTAASLDNLIANSKDATLTVTSGTGQNTVYSTTGSGAQFTSLAKVDTV
NVTNAHVSAEGMANLTKSNFTIDMGGTGTVTYTVSNGDVKAAANADVYVEDGALSANATK
DVTYFEQKNGAITNSTGGTIYETADGKLTTEATTASSSTADPLKALDEAISSIDKFRSSL
GAVQNRLDSAVTNLNNTTTNLSEAQSRIQDADYATEVSNMSKAQIIQQAGNSVLAKANQV
PQQVLSLLQG
>gi|345376585| H9 (Hxx99.1%) 
MAQVINTNSLSLITQNNINKNQSALSSSIERLSSGLRINSAKDDAAGQAIANRFTSNIKG
LTQAARNANDGISVAQTTEGALSEINNNLQRIRELTVQATTGTNSDSDLDSIQDEIKSRL
DEIDRVSGQTQFNGVNVLSKDGSMKIQVGANDGETITIDLKKIDSDTLNLAGFNVNGKGS
VANTAATSDDLKLAGFTKGTTDTNGVTAYTNTISNDKAKASDLLANITDGSVITGGGANA
FGVAAKNGYTYDAASKSYSFAADGADSAKTLSIINPNTGDSSQATVTIGGKEQKVNISQD
GKITAADDNATLYLDKQGNLTKTNAGNDTAATWDGLISNSDSTGAVPVGVATTITITSGT
ASGMSVQSAGAGIQTSTNSQILAGGAFAAKVSIEGGAATDILVASNGNITAADGNALYLD
ATTGGFTTTAGGNTAASLDNLIANSKDATLTVTSGTGQNTVYSTTGSGAQFTSLAKVDTV
NVTNAHVSAEGMANLTKSNFTIDMGGTGTVTYTVSNGDVKAAANADVYVEDGALSANATK
DVTYFEQKMGLLPTAPVVPSMKQLMVS
>gi|6941880| H10 [gi|323972714| Hxx] [gi|194439566| Hxx] [gi|194421475| Hxx]
MAQVINTNSLSLITQNNINKNQSALSSSIERLSSGLRINSAKDDAAGQAIANRFTSNIKG
LTQAARNANDGISVAQTTEGALSEINNNLQRVRELTVQATTGTNSESDLSSIQDEIKSRL
EEIDRVSSQTQFNGVNVLAKDGKMNIQVGANDGQTITIDLKKIDSSTLNLSSFDATNLGT
SVKDGATINKQVAVGAGDFKDKASGSLGTLKLVEKDGKYYVNDTTNSKYYDAEVDTSKGE
INFNSTNESGTPPTAATEVTTVGRDVKLDASALKANQSLVVYKDKSGNDAYIIQTKDVTT
NQSTFNAANISDAGVLSIGASTTAPSNLTADPLKALDDAIASVDKFRSSLGAVQNRLDSA
IANLNNTTTNLSEAQSRIQDADYATEVSNMSKAQIIQQAGNSVLAKANQVPQQVLSLLQG
>gi|30059862| H10 [gi|323961972| Hxx]
MAQVINTNSLSLITQNNINKNQSALSSSIERLSSGLRINSAKDDAAGQAIANRFTSNIKG
LTQAARNANDGISVAQTTEGALSEINNNLQRVRELTVQATTGTNSESDLSSIQDEIKSRL
EEIDRVSSQTQFNGVNVLAKDGKMNIQVGANDGQTITIDLKKIDSSTLNLSSFDATNLGT
SVKDGATINKQVAVGAGDFKDKASGSLGTLKLVEKDGKYYVNDTKSSKYYDAEVDTSKGK
INFNSTNESGTTPTAATEVTTVGRDVKLDASALKANQSLVVYKDKSGNDAYIIQTKDVTT
NQSTFNAANISDAGVLSIGASTTAPSNLTANPLKALDDAIASVDKFRSSLGAVQNRLDSA
IANLNNTTTNLSEAQSRIQDADYATEVSNMSKAQIIQQAGNSVLAKANQVPQQVLSLLQG
>gi|109390656| H10
MAQVINTNSLSLITQNNINKNQSALSSSIERLSSGLRINSAKDDAAGQAIANRFTSNIKG
LTQAARNANDGISVAQTTEGALSEINNNLQRVRELTVQATTGTNSESDLSSIQDEIKSRL
EEIDRVSSQTQFNGVNVLAKDGKMNIQVGANDGQTITIDLKKIDSSTLNLSSFDATNLGT
SVKDGATINKQVAVGAGDFKDKASGSLGTLKLVEKDGKYYVNDTTNSKYYDAEVDTSKGE
INFNSTNESGTPPTAATEVTTVGRDVKLDASALKANQSLVVYKDKSGNDAYIIQTKDVTT
NQSTFNAANISDAGVLSIGASTTAPSNLTADPLKALDDAIASVDKFRSSLGAVQNRLDSA
IANLNNTTTNL
>gi|33590255| H10
MAQVINTNSLSLITQNNINKNQSALSSSIERLSSGLRINSAKDDAAGQAIANRFTSNIKG
LTQAARNANDGISVAQTTEGALSEINNNLQRVRELTVQATTGTNSESDLSSIQDEIKSRL
EEIDRVSSQTQFNGVNVLAKDGKMNIQVGANDGQTITIDLKKIDSSTLNLSSFDAANLGT
SVKDGATINKQVAVGAGDFKDKASGSLGTLKLVEKDGKYYVNDTKSSKYYDAEVDTSKGE
INFNSTNESGTTPTAATEVTTVGRDVKLDASALKANQSLVVYKDKSGNDAYIIQTKDVTT
NQSTFNAANISDAGVLSIGASTTAPSNLTADPLKALDDAIASVDKFRSSLGAVQNRLDSA
IANLNNTTTNLSEAQSRIQDADYATEVSNMSKAQIIQQAGNSVLAKANQVPQQVLSLLQG
>gi|332343650| H10 (Hxx99.8%) 
MAQVINTNSLSLITQNNINKNQSALSSSIERLSSGLRINSAKDDAAGQAIANRFTSNIKG
LTQAARNAYDGISVAQTTEGALSEINNNLQRVRELTVQATTGTNSESDLSSIQDEIKSRL
EEIDRVSSQTQFNGVNVLAKDGKMNIQVGANDGQTITIDLKKIDSSTLNLSSFDATNLGT
SVKDGATINKQVAVGAGDFKDKASGSLGTLKLVEKDGKYYVNDTTNSKYYDAEVDTSKGE
INFNSTNESGTPPTAATEVTTVGRDVKLDASALKANQSLVVYKDKSGNDAYIIQTKDVTT
NQSTFNAANISDAGVLSIGASTTAPSNLTADPLKALDDAIASVDKFRSSLGAVQNRLDSA
IANLNNTTTNLSEAQSRIQDADYATEVSNMSKAQIIQQAGNSVLAKANQVPQQVLSLLQG
>gi|291432882| H10 (Hxx99.8%)  [gi|293415234| Hxx]
MAQVINTNSLSLITQNNINKNQSALSSSIERLSSGLRINSAKDDAAGQAIANRFTSNIKG
LTQAARNANDGISVAQTTEGALSEINNNLQRVRELTVQATTGTNSESDLSSIQDEIKSRL
EEIDRVSSQTQFNGVNVLAKDGKMNIQVGANDGQTITIDLKKIDSSTLNLSSFDATNLGT
SVKDGATINKQVAVGAGDFKDKASGSLGTLKLVEKDGKYYVNDTTNSKYYDAEVDTSKGE
INFNSTNESGTTPTAATEVTTVGRDVKLDASALKANQSLVVYKDKSGNDAYIIQTKDVTT
NQSTFNAANISDAGVLSIGASTTAPSNLTADPLKALDDAIASVDKFRSSLGAVQNRLDSA
IANLNNTTTNLSEAQSRIQDADYATEVSNMSKAQIIQQAGNSVLAKANQVPQQVLSLLQG
>gi|33590223| H11
MAQVINTNSLSLLTQNNLNKSQSSLSSAIERLSSGLRINSAKDDAAGQAIANRFTANIKG
LTQASRNANDGISVAQTTEGALNEINNNLQRVRELTVQATNGTNSDSDLSSIQAEITQRL
EEIDRVSEQTQFNGVKVLAENNEMKIQVGANDGETITINLAKIDAKTLGLDGFNIDGAQK
ATGSDLISKFKATGTDNYDVGGDAYTVNVDSGAVKDTTGNDIFVSAADGSLTTKSDTNIA
GTGIDATALAAAAKNKAQNDKFTFNGVEFTTTTAADGNGNGVYSAEIDGKSVTFTVTDAD
KKASLITSETVYKNSAGLYTTTKVDNKAATLSDLDLNAAKKTGSTLVVNGATYDVSADGK
TITETASGNNKVMYLSKSEGGSPILVNEDAAKSLQSTTNPLETIDKALAKVDNLRSDLGA
VQNRFDSAITNLGNTVNNLSSARSRIEDADYATEVSNMSRAQILQQAGTSVLAQANQTTQ
NVLSLLQG
>gi|257752125| H11 [gi|260853476| H11] [gi|298378979| Hxx] [gi|323976259| Hxx] [gi|315059552| Hxx] [gi|338766903| Hxx] [gi|260866422| Hxx] [gi|298280092| Hxx] [gi|257762778| Hxx]
MLSINTNNASMAAVNAISKSSSSLSTSMERLATGNRINSSADDAAGKQIANRLTAQSSGM
GVALSNINDATAMLQTADSMFDEMSDVLGRMKDLSTQAANGTYSDDDLQAMQDEYDELGQ
QMSDMLQNTTYGGTNLFGVSGTSNTGTDGLFQSAVTFQVGAESSDTMTVNISSQLNTLVT
DLSAISNSFSADQADTTGTAGVSGGTELTASGSANQMITSISTAMDDVSQIQSKLGASIN
RLNDTANNLTSMQDNTEVAIGNIMDTDYATEASNMTKQQVLMQTGITMLKQSNSMSSMVS
SLLQ
>gi|257754552| H11 [gi|260855903| H11] [gi|323152744| Hxx]
MAQVINTNSLSLLTQNNLNKSQSSLSSAIERLSSGLRINSAKDDAAGQAIANRFTANIKG
LTQASRNANDGISVAQTTEGALNEINNNLQRVRELTVQATNGTNSDSDLSSIQAEITQRL
EEIDRVSEQTQFNGVKVLAENNEMKIQVGANDGETITINLAKIDAKTLGLDGFNIDGAQK
ATGSDLISKFKATGTDNYDVGGDAYTVNVDSGAVKDTTGNDIFVSAADGSLTTKSDTNIA
GTGIDATALAAAAKNKAQNDKFTFNGVEFTTTTAADGNGNGVYSAEIDGKSVTFTVTDAD
KKASLITSETVYKNSAGLYTTTKVDNKAATLSDLDLNAAKKTGSTLVVNGATYDVSADGK
TITETASGNNKVMYLSKSEGGSPILVNEDAAKSLQSTTNPLETIDKALAKVDNLRSDLGA
VQNRFDSAITNLGNTVNNLSSARSRIEDADYATEVSNMSRAQILQQAGTSVLAQANQTTQ
NVLSLLR
>gi|59044663| H11 [gi|59044673| H11] [gi|59044679| H11] [gi|59044677| H11] [gi|59044695| H11] [gi|59044685| H11] [gi|59044675| H11] [gi|59044687| H11] [gi|59044667| H11] [gi|59044699| H11] [gi|59044671| H11] [gi|59044691| H11] [gi|59044693| H11] [gi|59044683| H11] [gi|59044665| H11] [gi|59044681| H11] [gi|59044669| H11] [gi|59044689| H11]
NSLSLLTQNNLNKSQSSLSSAIERLSSGLRINSAKDDAAGQAIANRFTANIKGLTQASRN
ANDGISVAQTTEGALNEINNNLQRVRELTVQATNGTNSDSDLSSIQAEITQRLEEIDRVS
EQTQFNGVKVLAENNEMKIQVGANDGETITINLAKIDAKTLGLDGFNIDGAQKATGSDLI
SKFKATGTDNYDVGGDAYTVNVDSGAVKDTTGNDIFVSAADGSLTTKSDTNIAGTGIDAT
ALAAAAKNKAQNDKFTFNGVEFTTTTAADGNGNGVYSAEIDGKSVTFTVTDADKKASLIT
SETVYKNSAGLYTTTKVDNKAATLSDLDLNAAKKTGSTLVVNGATYDVSADGKTITETAS
GNNKVMYLSKSEGGSPILVNEDAAKSLQSTTNPLETIDKALAKVDNLRSDLGAVQNRFDS
AITNLGNTVNNLSSARSRIEDADYA
>gi|59044701| H11
NSLSLLTQNNLNKSQSSLSSAIERLSSGLRINSAKDDAAGQAIANRFTANIKGLTQASRN
ANDGISFAQTTEGALNEINNNLQRVRELTVQATNGTNSDSDLSSIQAEITKRLEEIDRVS
EQTQFNGVKVLAENNEMKIQVGANDGETITINLAKIDAKTLGLDGFNIDGAQKATGSDLI
SKFKATGTDNYDVGGDAYTVNVDSGAVKDTTGNDIFVSAADGSLTTKSDTNIAGTGIDAT
ALAAAAKNKAQNDKFTFNGVEFTTTTAADGNGNGVYSAEIDGKSVTFTVTDADKKASLIT
SETVYKNSAGLYTTTKVDNKAATLSDLDLNAAKKTGSTLVVNGATYDVSADGKTITETAS
GNNKVMYLSKSEGGSPILVNEDAAKSLQSTTNPLETIDKALAKVDNLRSDLGAVQNRFDS
AITNLGNTVNNLSSARSRIEDADYA
>gi|25992225| H11
SQSSLSSAIERLSSGLRINSAKDDAAGQAIANRFTANIKGLTQASRNANDGISVAQTTEG
ALNEINNNLQRVRELTVQATNGTNSDSDLSSIQAEITQRLEEIDRVSEQTQFNGVKVLAE
NNEMKIQVGANDGETITINLAKIDAKTLGLDGFNIDGAQKATGSDLISKFKATGTDNYDV
GGDAYTVNVDSGAVKDTTGNDIFVSAADGSLTTKSDTNIAGTGIDATALAAAAKNKAQND
KFTFNGVEFTTTTAADGNGNGVYSAEIDGKSVTFTVTDADKKASLITSETVYKNSAGLYT
TTKVDNKAATLSDLDLNAAKKTGSTLVVNGATYDVSADGKTITETASGNNKVMYLSKSEG
GSPILVNEDAAKSLQFTTNPLETIDKALAKVDNLRSDLGAVQNRFDFAITNLGNTVNNLF
SARSRIEDADYATEVSNMFRAQILQQAGT
>gi|59044697| H11
NSLSLLTQNNLNKSQSSLSSAIERLSSGLRINSAKDDAAGQAIANRFTANIKGLTQASRN
ANDGISVAQTTEGALNEINNNLQRVRELTVQATNGTNSDSDLSSIQAEITQRLEDIDRVS
EQTQFNGVKVLAENNEMKIQVGANDGETITINLAKIDAKTLGLDGFNIDGAQKATGSDLI
SKFKATGTDNYDVGGDAYTVNVDSGAVKDTTGNDIFVSAADGSLTTKSDTNIAGTGIDAT
ALAAAAKNKAQNDKFTFNGVEFTTTTAADGNGNGVYSAEIDGKSVTFTVTDADKKASLIT
SETVYKNSAGLYTTTKVDNKAATLSDLDLNAAKKTGSTLVVNGATYDVSADGKTITETAS
GNNKVMYLSKSEGGSPILVNEDAAKSLQSTTNPLETIDKALAKVDNLRSDLGAVQNRFDS
AITNLGNTVNNLSSARSRIEDADYA
>gi|30059864| H11
NKSQSSLSSAIERLSSGLRINSAKDDAAGQAIANRFTANIKGLTQASRNANDGISVAQTT
EGALNEINNNLQRVRELTVQATNGTNSDSDLSSIQAEITQRLEEIDRVSEQTQFNGVKVL
AENNEMKIQVGANDGETITINLAKIDAKTLGLDGFNIDGAQKATGSDLISKFKATGTDNY
DVGGDAYTVNVDSGAVKDTTGNDIFVSAADGSLTTKSDTNIAGTGIDATALAAAAKNKAQ
NDKFTFNGVEFTTTTAADGNGNGVYSAEIDGKSVTFTVTDADKKASLITSETVYKNSAGL
YTTTKVDNKAATLSDLDLNAAKKTGSTLVVNGATYDVSADGKTITETASGNNKVMYLSKS
EGGSPILVNEDAAKSLQSTTNPLETIDKALAKVDNLRSDLGAVQNRFDSAITNLGNTVNN
LSSARSRIEDADYATEVSNMSRAQILQQAGTSVLAQ
>gi|33590237| H11
MAQVINTNSLSLLTQNNLNKSQSSLSSAIERLSSGLRINSAKDDAAGQAIANRFTANIKG
LTQASRNANDGNSVAQTTEGALNEINNNLQRVRELTVQATNGTNSDSDLSSIQAEITQRL
EEIDRVSEQTQFNGVKVLAENNEMKIQVGANDGETITINLAKIDAKTLGLDGFNIDGAQK
ATGSDLISKFKATGTDNYDVGGDAYTVNVDSGAVKDTTGNDIFVSAADGSLTTKSDTNIA
GTGIDATALAAAAKNKAQNDKFTFNGVEFTTTTAADGNGNGVYSAEIDGKSVTFTVTDAD
KKASLITSETVYKNSAGLYTTTKVDNKAATLSDLDLNAAKKTGSTLVVNGATYDVSADGK
TITETASGNNKVMYLSKSEGGSPILVNEDAAKSLQSTTNPLETIDKALAKVDNLRSDLGA
VQNRFDSAITNLGNTVNNLSSARSRIEDADYATEVSNMSRAQILQQAGTSVLAQANQTTQ
NVLSLLQG
>gi|54261989| H11 [gi|54261998| H11] [gi|54262010| Hxx] [gi|54261995| Hxx] [gi|54262007| Hxx] [gi|54262004| Hxx] [gi|54261992| Hxx] [gi|54262001| Hxx]
NDIFVSAADGSLTTKSDTNIAGTGIDATALAAAAKNKAQNDKFTFNGVEFTTTTAADGNG
NGVYSAEIDGKSVTFTVTDADKKASLITSETVYKNSAGLYTTTKVDNKAATLSDLDLNAA
KKTGSTLVVNGATYDVSADGKTITETASGNNKVMYLSKSEGGSPILVNEDAAKSLQSTTN
PLETIDKALAKVDNLRSDLGAVQNRFDSAITNLGNTVNNLSSARSRIEDADYATEVSNMS
RAQILQQAGTSVLAQANQTTQNVLSLLR
>gi|62532942| H11
VAQTTEGALNEINNNLQRVRELTVQATNGTNSDSDLSSIQAEITQRLEEIDRVSEQTQFN
GVKVLAENNEMKIQVGANDGETITINLAKIDAKTLGLDGFNIDGAQKATGSDLISKFKAT
GTDNYDVGGDAYTVNVDSGAVKDTTGNDIFVSAADGSLTTKSDTNIAGTGIDATALAAAA
KNKAQNDKFTFNGVEFTTTTAADGNGNGVYSAEIDGKSVTFTVTDADKKASLITSETVYK
NSAGLYTTTKVDNKAATLSDLDLNAAKKTGSTLVVNGATYDVSADGKTITETASGNNKVM
YLSKSEGGSPILVNEDAAKSLQSTTNPLETIDKALAKVDNLRSDLGAVQNRFDSAITNLG
NTVN
>gi|6706170| H11 (Hxx100.0%)  [gi|6706172| H11]
NLNKSQSSLSSAIERLSSGLRINSAKDDAAGQAIANRFTANIKGLTQASRNANDGISVAQ
TTEGALNEINNNLQRVRELTVQATNGTNSDSDLSSIQAEITQRLEEIDRVSEQTQFNGVK
VLAENNEMKIQVGANDGETITINLAKIDAKTLGLDGFNIDGAQKATGSDLISKFKATGTD
NYDVGGDAYTVNVDSGAVKDTTGNDIFVSAADGSLTTKSDTNIAGTGIDATALAAAAKNK
AQNDKFTFNGVEFTTTTAADGNGNGVYSAEIDGKSVTFTVTDADKKASLITSETVYKNSA
GLYTTTKVDNKAATLSDLDLNAAKKTGSTLVVNGATYDVSADGKTITETASGNNKVMYLS
KSEGGSPILVNEDAAKSLQSTTNPLETIDKALAKVDNLRSDLGAVQNRFDSAITNLGNTV
NNLSSARSRIEDADYATEVSNMSRAQILQQAGTSVL
>gi|5107847| H12
NNINKNQSALSSSIERLSSGLRINSAKDDAAGQAIANRFTSNIKGLTQAARNANDGISVA
QTTEGALSEINNNLQRIRELTVQASTGTNSDSDLDSIQDEIKSRLDEIDRVSGQTQFNGV
NVLAKDGSMKIQVGANDGQTITIDLKKIDSDTLGLNGFNVNGSGTIANKAATISDLTAAK
MDAATNTITTTNNALTASKALDQLKDGDTVTIKADAAQTATVYTYNASAGNFSFSNVSNN
TSEKAGDVAASLLPPAGQTAIGVYKAASGEVNFDVDANGKITIGGQKAYLTSDGNLTTND
AGGATAATLDGLFKKAGDGQSIGFKKTASVTMGGTTYNFKTGADADAATANAGVSFTDTA
SKETVLNKVATAKQGKAAAADGDTSATITYKSGVQTYQAVFAAGDGTASAKYADKADVSN
ATATYTDADGEMTTIGSYTTKYSIDANNGKVTVDSGTGTGKYAPKVGAEVYVSANGTLTT
DATSEGTVTKDPLKALDEAISSIDKFRSSLGAIQNRLDSAVTNLNNTTTNLSEAQSRIQD
ADYATEVSNMSKAQIIQQAGNSVLA
>gi|33590235| H12 [gi|345362856| Hxx]
MAQVINTNSLSLITQNNINKNQSALSSSIERLSSGLRINSAKDDAAGQAIANRFTSNIKG
LTQAARNANDGISVAQTTEGALSEINNNLQRIRELTVQASTGTNSDSDLDSIQDEIKSRL
DEIDRVSGQTQFNGVNVLAKDGSMKIQVGANDGQTITIDLKKIDSDTLGLNGFNVNGSGT
IANKAATISDLTAAKMDAATNTITTTNNALTASKALDQLKDGDTVTIKADAAQTATVYTY
NASAGNFSFSNVSNNTSEKAGDVAASLLPPAGQTASGVYKAASGEVNFDVDANGKITIGG
QKAYLTSDGNLTTNDAGGATAATLDGLFKKAGDGQSIGFKKTASVTMGGTTYNFKTGADA
DAATANAGVSFTDTASKETVLNKVATAKQGKAAAADGDTSATITYKSGVQTYQAVFAAGD
GTASAKYADKADVSNATATYTDADGEMTTIGSYTTKYSIDANNGKVTVDSGTGTGKYAPK
VGAEVYVSANGTLTTDATSEGTVTKDPLKALDEAISSIDKFRSSLGAIQNRLDSAVTNLN
NTTTNLSEAQSRIQDADYATEVSNMSKAQIIQQAGNSVLAKANQVPQQVLSLLQG
>gi|33590241| H12
MAQVINTNSLSLITQNNINKNQSALSSSIERLSSGLRINSAKDDAAGQAIANRFTSNIKG
LTQAARNANDGISVAQTTEGALSEINNNLQRIRELTVQASTGTNSDSDLDSIQDEIKSRL
DEIDRVSGQTQFNGVNVLAKDGSMKIQVGANDGQTITIDLKKIDSDTLGLNGFNVNGSGT
IANKAATISDLTAAKMDAATNTITTTNNALTASKALDQLKDGDTVTIKADAAQTATVYTY
NASAGNFSLSNVSNNTSEKAGDVAASLLPPAGQTASGVYKAASGEVNFDVDANGKITIGG
QKAYLTSDGNLTTNDAGGATAATLDGLFKKAGDGQSIGFKKTASVTMGGTTYNFKTGADA
DAATANAGVSFTDTASKETVLNKVATAKQGKAAAADGDTSATITYKSGVQTYQAVFAAGD
GTASAKYADKADVSNATATYTDADGEMTTIGSYTTKYSIDANNGKVTVDSGTGTGKYAPK
VGAEVYVSANGTLTTDATSEGTVTKDPLKALDEAISSIDKFRSSLGAIQNRLDSAVTNLN
NTTTNLSEAQSRIQDADYATEVSNMSKAQIIQQAGNSVLAKANQVPQQVLSLLQG
>gi|6009839| H12 [gi|30059866| H12]
MAQVINTNSLSLITQNNINKNQSALSSSIERLSSGLRINSAKDDAAGQAIANRFTSNIKG
LTQAARNANDGISVAQTTEGALSEINNNLQRIRELTVQASTGTNSDSDLDSIQDEIKSRL
DEIDRVSGQTQFNGVNVLAKDGSMKIQVGANDGQTITIDLKKIDSDTLGLNGFNVNGSGT
IANKAATISDLTAAKMDAATNTITTTNNALTASKALDQLKDGDTVTIKADAAQTATVYTY
NASAGNFSFSNVSNNTSAKAGDVAASLLPPAGQTASGVYKAASGEVNFDVDANGKITIGG
QKAYLTSDGNLTTNDAGGATAATLDGLFKKAGDGQSIGFKKTASVTMGGTTYNFKTGADA
DAATANAGVSFTDTASKETVLNKVATAKQGKAVAADGDTSATITYKSGVQTYQAVFAAGD
GTASAKYADKADVSNATATYTDADGEMTTIGSYTTKYSIDANNGKVTVDSGTGTGKYAPK
VGAEVYVSANGTLTTDATSEGTVTKDPLKALDEAISSIDKFRSSLGAIQNRLDSAVTNLN
NTTTNLSEAQSRIQDADYATEVSNMSKAQIIQQAGNSVLAKANQVPQQVLSLLQG
>gi|145997| H12 (Hxx99.7%) 
MAQVINTNSLSLITQNNINKNQSALSSSIERLSSGLRINSAKDDAAGQAIANRFTSNIKG
LTQAARNANDAISVAQTTEGALSEINNNLQRIRELTVQASTGTNSDSDLDSIQDEIKSRL
DEIDRVSGQTQFNGVNVLAKDGSMKIQVGANDGQTITIDLKKIDSDTLGLNGFNVNGSGT
IANKAATISDLTAAKMDAATNTITTTNNALTASKALDQLKDGDTVTIKADAAQTATVYTY
NASAGNFSFSNVSNNTSAKAGDVAASLLPPAGQTASGVYKAASGEVNFDVDANGKITIGG
QKAYLTSDGNLTTNDAGGATAATLDGLFKKAGDGQSIGFKKTASVTMGGTTYNFKTGADA
DAATANAGVSFTDTASKETVLNKVATAKQGKAVAADGDTSATITYKSGVQTYQAVFAAGD
GTASAKYADKADVSNATATYTDADGEMTTIGSYTTKYSIDANNGKVTVDSGTGTGKYAPK
VGAEVYVSANGTLTTDATSEGTVTKDPLKALDEAISSIDKFRPSLGAIQNRLDSAVTNLN
NTTTNLSEAQSRIQDADYATEVSNMSKAQIIQQAGNSVLAKANQVPQQVLSLLQG
>gi|30059868| H14
MAQVINTNSLSLITQNNINKNQSALSSSIERLSSGLRINSAKDDAAGQAIANRFTSNIKG
LTQAARNANDGISVAQTTEGALSEINNNLQRIRELTVQASTGTNSDSDLDSIQDEIKSRL
DEIDRVSGQTQFNGVNVLAKDGSMKIQVGANDGQTITIDLKKIDSDTLGLSGFNVNGGGA
VANTAASKADLVAANATVVGNKYTVSAGYDAAKASDLLAGVSDGDTVQATINNGFGTAAS
ATNYKYDSASKSYSFDTTTASAADVQKYLTPGVGDTAKGTITIDGSAQDVQISSDGKITS
SNGDKLYIDTTGRLTKNGFSASLTEASLSTLAANNTKATTIDIGGTSISFTGNSTTPNTI
TYSVTGAKVDQAAFDKAVSTSGNDVDFTTAGYSVDGATGAVTKGVAPVYIDNNGALTTSD
TVDFYLQDDGSVTNGSGKAVYKDADGKLTTDAETKAATTADPLKALDEAISSIDKFRSSL
GAVQNRLDSAVTNLNNTTTNLSEAQSRIQDADYATEVSNMSKAQIIQQAGNSVLAKANQV
PQQVLSLLQG
>gi|6941882| H14
MAQVINTNSLSLITQNNINKNQSALSSSIERLSSGLRINSAKDDAAGQAIANRFTSNIKG
LTQAARNANDGISVAQTTEGALSEINNNLQRIRELTVQASTGTNSDSDLDSIQDEIKSRL
DEIDRVSGQTQFNGVNVLAKDGSMKIQVGANDGQTITIDLKKIDSDTLGLSGFNVNGGGS
VANTAASKADLVAANATVVGNKYTVSAGYDAAKASDLLAGVSDGDTVQATINNGFGTAAS
ATNYKYDSASKSYSFDTTTASAADVQKYLTPGVGDTAKGTITIDGSAQDVQISSDGKITA
SNGDKLYIDTTGRLTKNGSGASLTEASLSTLAANDTKATTIDIGGTSISFTGNSTTPDTI
TYSVTGAKVDQAAFDKAVSTSGNNVDFTTAGYSVNGTTGAVTKGGNSVYVDNNGALTTSD
TVDFYLQDDGSVTNGSGKAVYKDADGKLTTDAETKAATTADXLKALDEAISSIDKFRSSL
GAVQNRLDSAVTNLNNTTTNLSEAQSRIQDADYATEVSNMSKAQIIQQAGNSVLAKANQV
PQQVLSLLQG
>gi|30059870| H15 [gi|338769978| Hxx]
MAQVINTNSLSLITQNNINKNQSALSSSIERLSSGLRINSAKDDAAGQAIANRFTSNIKG
LTQAARNANDGISVAQTTEGALSEINNNLQRVRELTVQATTGTNSQSDLDSIQDEIKSRL
DEIDRVSGQTQFNGVNVLAKDGSMKIQVGANDGQTITIDLKKIDSSTLNLTGFNVNGSGS
VANTAATKADLTAAQLSAPGAADANGTVTYTVSAGYKESTAADVIASIKDGSAPTSAITA
TINNGFGDSSALTSNDYTYDPAKGDFTYDVASSANNTAAQVQSFLTPKAGDTANLKVTVG
TTSVDVVLASDGKITAKDGSALYIDSTGNLTQNSAGLTSAKLATLTGLQGSGVASTITTE
DGTNIDIAANGNIGLTGVRISADSLQSATKSTGFTVGTGATGLTVGTDGKVTIGGTTAQS
YTSKDGSLTTDNTTKLYLQKDGSVTNGSGKAVYVEADGDFTTDAATKAATTTDPLKALDE
AISQIDKFRSSLGAIQNRLDSAVTNLNNTTTNLSEAQSRIQDADYATEVSNMSKAQIIQQ
AGNSVLAKANQVPQQVLSLLQG
>gi|33590243| H16
MAQVINTNSLSLLTQNNLNKSQSSLSSAIERLSSGLRINSAKDDAAGQAIANRFTANIKG
LTQASRNANDGISVAQTTEGALSEINNNLQRIRELSVQATNGTNSDSDLNSIQDEITQRL
SEIDRVSNQTQFNGVKVLASDQTMKIQVGANDGETIEIALDKIDAKTLGLDNFSVAPGKV
PMSSAVALKSEAAPDLTKVNATDGSVGGAKAFGSNYKNADVETYFGTGNVQDTKDTTDAT
GTAGTKVYQVQVEGQTYFVGQDNNTNTNGFTLLKQNSTGYEKVQVGGKDVQLANFGGRVT
AFVEDNGSATSVDLAAGKMGKALAYNDAPMSVYFGGKNLDVHQVQDTQGNPVPNSFAAKT
SDGTYIAVNVDAATGNTSVITDPNGKAVEWAVKNDGSAQAIMREDDKVYTANITNKTATK
GAELSASDLKALATTNPLSKLDEALAKVDKLRSSLGAVQNRFDSAITNLGNTVNNLSSAR
SRIEDADYATEVSNMSRAQILQQAGTSVLAQANQTTQNVLSLLQG
>gi|30059872| H16
NKSQSSLSSAIERLSSGLRINSAKDDAAGQAIANRFTANIKGLTQASRNANDGISVAQTT
EGALSEINNNLQRIRELSVQATNGTNSDSDLNSIQDEITQRLSEIDRVSNQTQFNGVKVL
ASDQTMKIQVGANDGETIEIALDKIDAKTLGLDNFSVAPGKVPMSSAVALKSEAAPDLTK
VNATDGSVGGAKAFGSNYKNADVETYFGTGNVQDTKDTTDATGTAGTKVYQVQVEGQTYF
VGQDNNTNTNGFTLLKQNSTGYEKVQVGGKDVQLANFGGRVTAFVEDNGSATSVDLAAGK
MGKALAYNDAPMSVYFGGKNLDVHQVQDTQGNPVPNSFAAKTSDGTYIAVNVDAATGNTS
VITDPNGKAVEWAVKNDGSAQAIMREDDKVYTANITNKTATKGAELSASDLKALATTNPL
SKLDEALAKVDKLRSSLGAVQNRFDSAITNLGNTVNNLSSARSRIEDADYATEVSNMSRA
QILQQAGTSVLAQANQTTQNVL
>gi|33590247| H16
MAQVINTNSLSLLTQNNLNKSQSSLSSAIERLSSGLRINSAKDDAAGQAIANRFTANIKG
LTQASRNANDGISVAQTTEGALSEINNNLQRIRELSVQATNGTNSDSDLNSIQDEITQRL
SEIDRVSNQTQFNGVKVLASDQTMKIQVGANDGETTEIALDKIDAKTLGLDNFSVAPGKV
PMSSAVALKSEAAPDLTKVNATDGSVGGAKAFGSNYKNADVETYFGTGNVQDTKDTTDAT
GTAGTKVYQVQVEGQTYFVGQDNNTNTNGFTLLKQNSTGYEKVQVGGKDVQLANFGGRVT
AFVEDNGSATSVDLAAGKMGKALAYNDAPMSVYFGGKNLDVHQVQDTQGNPVPNSFAAKT
SDGTYIAVNVDAATGNTSVITDPNGKAVEWAVKNDGSAQAIMREDDKVYTANITNKTATK
GAELSASDLKALATTNPLSKLDEALAKVDKLRSSLGAVQNRFDSAITNLGNTVNNLSSAR
SRIEDADYATEVSNMSRAQILQQAGTSVLAQANQTTQNVLSLLQG
>gi|33590245| H16
MAQVINTNSLSLLTQNNLNKSQSSLSSAIERLSSGLRINSAKDDAAGQAIANRFTANIKG
LTQASRNANDGISVAQTTEGALSEINNNLQRIRELSVQATNGTNSDSDLNSIQDEITQRL
SEIDRVSNQTQFNGVKVLASDQTMKIQVGANDGETIEIALDKIDAKTLGLDNFSVAPGKV
PMSSAVALKSEAAPDLTKVNATDGSVGGAKAFGSNYKNADVETYFGTGNVQDTKDTTDAT
GTAGTKVYQVQVEGQTYFVGQDNNSNTNGFTLLKQNSTGYEKVQVGGKDVQLANFGGRVT
AFVEDNGSATSVDLAAGKMGKALAYNDAPMSVYFGGKNLDVHQVQDTQGNPVPNSFAAKT
SDGTYIAVNVDAATGNTSVITDPNGKAVEWAVKNDGSAQAIMREDDKVYTANITNKTATK
GAELSASDLKALATTNPLSKLDEALAKVDKLRSSLGAVQNRFDSAITNLGNTVNNLSSAR
SRIEDADYATEVSNMSRAQILQQAGTSVLAQANQTTQNVLSLLQG
>gi|46093567| H16 (Hxx99.6%) 
MAQVINTNSLSLLTQNNLNKSQSSLSSAIERLSSGLRINSAKDDAAGQAIANRFTANIKG
LTQASRNANDGISVAQTTEGALSEINNNLQRIRELSVQATNGTNSDSDLNSIQDEITQRL
SEIDRVSNQTQFNGVKVLASDQTMKIQVGANDGETIEIALDKIDAKTLGLDNFSVAPGKV
PMSSAVALKSEAAPDLTKVNATDGSVGGAKAFGSNYKNADVETYFGTGNVQDTKDTTDAT
GTAGTKVYQVQVEGQTYFVGQDNNTNTNGFTLLKQNSTGYEKVQVGGKDVQLANFGGRVT
AFVEDNGSATSVDLAAGKMGKALAYNDAPMSVYFGGKNLDVHQVQDTQGNPVPNSFAAKT
SDGTYIAVNVDAATGNTSVITDPNGKAVEWAVKNDGSAQAIMREDDKVYTANITNKTATK
GAELSASDLKALATTNPLSALDEALAKVDKLRSSLGAVQNRFDSAITNLGNTVNNLSSAR
SRIEDADYATEVSNMSRAQILQQAGTSVLAQANQTTQNVLSLLR
>gi|56383043| H17
MAQVINTNSLSLITQNNINKNQSALSTSIERLSSGLRINSAKDDAAGQAIANRFTSNIKG
LTQAARNANDGISLAQTAEGALSEINNNLQRIRELTVQASTGTNSDSDLSSIQDEIKSRL
DEIDRVSGQTQFNGVNVLSKNDSMKIQIGANDNQTISIGLQQIDSTTLNLKGFTVSGMAD
FSAAKLTAADDTAIAAADVKDAGGKQVNLLSYTDTASNSTKYAVVDSATGKYMEATVVIT
GTAAAVTVGAAEVAGAATADPLKALDAAIAKVDKFRSSLGAVQNRLDSAVTNLNNTTTNL
SEAQSRIQDADYATEVSNMSKAQIIQQAGNSVLSKANQVPQQVLSLLQG
>gi|30577587| H17
MAQVINTNSLSLNTQNNINKNQSALSTSIERLSSGLRINSAKDDAAGQAIANRFTSNIKG
LTQAARNANDGISLAQTAEGALSEINNNLQRIRELTVQASTGTNSDSDLSSIQDEIKSRL
DEIDRVSGQTQFNGVNVLSKNDSMKIQIGANDNQTISIGLQQIDSTTLNLKGFTVSGMAD
FSAAKLTAADGTAIAAADVKDAGGKQVNLLSYTDTASNSTKYAVVDSATGKYMAATVVIT
STAAAVTVGATEVAGAATAEPLKALDAAIAKVDKFRSSLGAVQNRLDSAVTNLNNTTTNL
SEAQSRIQDADYATEVSNMSKAQIIQQAGNSVLSKANQVPQQVLSLLQG
>gi|224579297| H17
LRHINKNQSSMSTAIERLSSGLRINSAKDDAAGQAIANRFTSNIKGLTQAARNANDGISV
AQTTEGALSEINNNLQRVRELTVQASTGTNSASDLSSIQDEIKSRLSEIDRVSSQTQFNG
VNVLAKDGKMNIQVGANDGQTITIDLKKIDSATLGLTGFDVQKKSTISKAAVEITTTTTP
YTEGNNTIALKSSDTANMKDGTTNAKVSFSFDKATNSYFAIVADGSADNTLKNGTYIATL
DSSGEVTLGSSTTAPNTATAVTKNQVAGTPVTTSTPVAVTAAANTALSNAGVTGSVELVK
LTSTDSAGNATDAGYGLQAADGKIYATDYDGTNATAFTAKTATYTDASGNTQTSAITLGG
TDGKTELVTLGSGANAKTYTASDLDGADLHDPANTVKPIADNSKPLAALDAAIASVDKFR
SSLGAVQNQLNSAITNLNNTTTNLSEAQSRIQDADYATEVSNMSKAQIIQQAGNSVWLKL
T
>gi|30059874| H18 [gi|293405409| Hxx] [gi|345338356| Hxx] [gi|300899178| Hxx] [gi|218705418| Hxx] [gi|218432515| Hxx] [gi|300357192| Hxx] [gi|284921836| Hxx] [gi|291427617| Hxx] [gi|298278495| Hxx] [gi|298381053| Hxx]
MAQVINTNSLSLITQNNINKNQSALSSSIERLSSGLRINSAKDDAAGQAIANRFTSNIKG
LTQAARNANDGISVAQTTEGALSEINNNLQRIRELTVQATTGTNSDSDLDSIQDEIKSRL
DEIDRVSGQTQFNGVNVLSKDGSMKIQVGANDGETITIDLKKIDSDTLNLAGFNVNGEGE
TANTAATLKDMVGLKLDNTGVTTAGVNRYIADKAVASSTDILNAVAGVDGSKVSTEADVG
FGAAAPGTPVEYTYHKDTNTYTASASVDATQLAAFLNPEAGGTTAATVSIGNGTTAQEQK
VIIAKDGSLTAADDGAALYLDDTGNLSKTNAGTDTQAKLSDLMANNANAKTVITTDKGTF
TANTTKFDGVDISVDASTFANAVKNETYTATVGVTLPATYTVNNGTAASAYLVDGKVSKT
PAEYFAQADGTITSGENAATSKAIYVSANGNLTTNTTSESEATTNPLAALDDAIASIDKF
RSSLGAIQNRLDSAVTNLNNTTTNLSEAQSRIQDADYATEVSNMSKAQIIQQAGNSVLAK
ANQVPQQVLSLLQG
>gi|9211052| H18
MAQVINTNSLSLITQNNINKNQSALSSSIERLSSGLRINSAKDDAAGQAIANRFTSNIKG
LTQAARNANDGISVAQTTEGALSEINNNLQRIRELTVQATTGTNSDSDLDSIQDEIKSRL
DEIDRVSGQTQFNGVNVLSKDGSMKIQVGANDGETITIDLKKIDSDTLNLAGFNVNGEGE
TANTAATLKDMVGLKLDNTGVTTAGVNRYIADKAVASSTDILNAVAGVDGSKVSTEADVG
FGAAAPGTPVEYTYHKDTNTYTASASVDATQLAAFLNPEAGGTTAATVSIGNGTTAQEQK
VIIAKDGSLTAADDGAALYLDDTGNLSKTNAGTDTQAKLSDLMANNANAKTVITTDKGTF
TANTTKFDGVDISVDASTFANAVKNETYTATVGVTLPATYTVNNGTAASAYLVDGKVSKT
PAEYFAQADGTITSGENAATSKAIYVSANGNLTTNTTSESEATTNPLAALDDAIASIDKF
RSSLGAIQNRLDSAVTNLNNTTTNLSEAQSRIQDADYATEVSNMSKAQIIQQAGNSVLAK
ANQVPQQVLSLQQG
>gi|33590250| H19
MAQVINTNSLSLITQNNINKNQSALSSSIERLSSGLRINSAKDDAAGQAIANRFTSNIKG
LTQAARNANDGISVAQTTEGALSEINNNLQRIRELTVQATTGTNSTSDLDSIQDEIKSRL
DEIDRVSGQTQFNGVNVLSKDGSMKIQVGANDGETITIDLKKIDSDTLNLAGFNVNGKGS
VANTAATTDNLTLAGFTTGTKAADGTVTYSKNVQFAAATASNVLAAAKDGDEITFAGNNG
TGIAATGGTYTYHKDSNSYSFSATAASKDSLLSTLAPNAGDTFTAKVTIGSKSQEVNVSK
DGTITSSDGKALYLDEKGNLTQTGSGTTKAATWDNLMANTDTTGKDAYGNSAAAAVGTVI
EAKGMTITSAGGNAQVLKDAAYNAAYATSITTGTPGDAGAAATAGNAAVGALGATAVDNT
TADVADISISASQMASILQDKDFTLSDGSDTYNVTSNAVTINGKAANIDDSGAITDQTSK
VVNYFAHTNGSVTNDTGSTIYATEDGSLTTDAATKAETTADPLKALDEAISSIDKFRSSL
GAVQNRLDSAVTNLNNTTTNLSEAQSRIQDADYATEVSNMSKAQIIQQAGNSVLAKANQV
PQQVLSLLQG
>gi|30059876| H19 [gi|345393885| Hxx]
MAQVINTNSLSLITQNNINKNQSALSSSIERLSSGLRINSAKDDAAGQAIANRFTSNIKG
LTQAARNANDGISVAQTTEGALSEINNNLQRIRELTVQATTGTNSTSDLDSIQDEIKSRL
DEIDRVSGQTQFNGVNVLSKDGSMKIQVGANDGETITIDLKKIDSDTLNLAGFNVNGKGS
VANTAATTDNLTLAGFTAGTKAADGTVTYSKNVQFAAATASNVLAAAKDGDEITFAGNNG
TGIAATGGTYTYHKDSNSYSFSATAASKDSLLSTLAPNAGDTFTAKVTIGSKSQEVNVSK
DGTITSSDGKALYLDEKGNLTQTGSGTTKAATWDNLMANTDTTGKDAYGNSAAAAVGTVI
EAKGMTITSAGGNAQVLKDAAYNAAYATSITTGTPGDAGAAGAAATAGNAAVGALGATAV
DNTTADVADISISASQMASILQDKDFTLSDGSDTYNVTSNAVTINGKAANIDDSGAITDQ
TSKVVNYFAHTNGSVTNDTGSTIYATEDGSLTTDAATKAETTADPLKALDEAISSIDKFR
SSLGAVQNRLDSAVTNLNNTTTNLSEAQSRIQDADYATEVSNMSKAQIIQQAGNSVLAKA
NQVPQQVLSLLQG
>gi|218361276| H19 (Hxx99.8%)  [gi|323948196| Hxx] [gi|218554508| Hxx]
MAQVINTNSLSLITQNNINKNQSALSSSIERLSSGLRINSAKDDAAGQAIANRFTSNIKG
LTQAARNANDGISVAQTTEGALSEINNNLQRIRELTVQATTGTNSTSDLDSIQDEIKSRL
DEIDRVSGQTQFNGVNVLSKDGSMKIQVGANDGETITIDLKKIDSDTLNLAGFNVNGKGS
VANTAATTDNLTLAGFTAGTKAADGTVTYSKNVQFAAATASNVLAAAKDGDEITFAGNNG
TGIAATGGTYTYHKDSNSYSFSATAASKDSLLSTLAPNAGDTFTAKVTIGSKSQEVNVSK
DGTITSSDGKALYLDEKGNLTQTGSGTTKAATWDNLMANTDTTGKDAYGNSAAAAVGTVI
EAKGMTITSAGGNAQVLKDAAYNAAYATSITTGTPGDAGAAATAGNAAVGALGATAVDNT
TADVADISISASQMASILQDKDFTLSDGSDTYNVTSNAVTINGKAANIDDSGAITDQTSK
VVNYFAHTNGSVTNDTGSTIYATEDGSLTTDAATKAETTADPLKALDEAISSIDKFRSSL
GAVQNRLDSAVTNLNNTTTNLSEAQSRIQDADYATEVSNMSKAQIIQQAGNSVLAKANQV
PQQVLSLLQG
>gi|345374314| H19 (Hxx99.5%) 
MAQVINTNSLSLITQNNINKNQSALSSSIERLSSGLRINSAKDDAAGQAIANRFTSNIKG
LTQAARNANDGISVAQTTEGALSEINNNLQRIRELTVQATTGTNSTSDLDSIQDEIKSRL
DEIDRVSGQTQFNGVNVLSKDGSMKIQVGANDGETITIDLKKIDSDTLNLAGFNVNGKGS
VANTAATTDNLTLAGFTAGTKAADGTVTYSKNVQFAAATASNVLAAAKDGDEITFAGNNG
TGIAATGGTYTYHKDSNSYSFSATAASKDSLLSTLAPNAGDTFTAKVTIGSKSQEVNVSK
DGTITSSDGKALYLDEKGNLTQTGSGTTKAATWDNLMANTDTTGKDAYGNSAAAAVGTVI
EAKGMTITSAGGNAQVLKDAAYNAAYATSITTGTPGDAGAAATAGNAAVGALGATAVDNT
TADVADISISASQMASILQDKDFTLSDGSDTYNVTSNAVTINGNAANIDDSGTITDQTSK
VVNYFAHTNGSVTNDTGSTIYATEDGSLTTDAATKAETTADPLKALDEAISSIDKFRSSL
GAVQNRLDSAVTNLNNTTTNLSEAQSRIQDADYATEVSNMSKAQIIQQAGNSVLAKANQV
PQQVLSLLQG
>gi|30059878| H20
MAQVINTNSLSLITQNNINKNQSALSSSIERLSSGLRINSAKDDAAGQAIANRFTSNIKG
LTQAARNANDGISVAQTTEGALSEINNNLQRVRELTVQATTGTNSQSDLDSIQDEIKSRL
DEIDRVSGQTQFNGVNVLAKDGSMKIQVGANDGQTITIDLKKIDSSTLKLTGFNVNGSGS
VANTAATKADLAAAAIGTPGAADSTGAIAYTVSAGLTKTTAADVLSSLADGTTITATGVK
NGFAAGATSNAYKLNKDNNTFTYDTTATTAELQSYLTPKAGDTATFSVEIGGTTQDVVLS
SDGKLTAKDGSKLYIDTTGNLTQNGGNNGVGTLAEATLSGLALNKNGLTAVKSTITTADN
TSIVLNGSSDGTGNAGTEGTIAVTGAVISSAALQSASKTTGFTVGTVDTAGYISVGTDGS
VQAYDAATSGNKASYTNTDGTLTTDNTTKLYLQKDGSVTNGSGKAVYVEADGDFTTDAAT
KAATTTDPLAALDDAISQIDKFRSSLGAIQNRLDSAVTNLNNTTTNLSEAQSRIQDADYA
TEVSNMSKAQIIQQAGNSVLAKANQVPQQVLSLLQG
>gi|169754667| H20 (Hxx97.9%)  [gi|170019739| Hxx]
MAQVINTNSLSLITQNNINKNQSALSSSIERLSSGLRINSAKDDAAGQAIANRFTSNIKG
LTQAARNANDGISVAQTTEGALSEINNNLQRVRELTVQATTGTNSQSDLDSIQDEIKSRL
DEIDRVSGQTQFNGVNVLAKDGSMKIQVGANDGQTITIDLKKIDSSTLKLTGFNVNGSGS
VANTAATKADLAAAAIGTPGAADSTGAIAYTVSAGLTKTTAADVLSSLADGTTITATGVK
NGFAAGATSNAYKLNKDNNTFTYDTTATTAELQSYLTPKAGDTATFSVEIGGTTQDVVLS
SDGKLTAKDGSKLYIDTTGNLTQNGGNNGVGTLAEATLSGLALNNNNGAAAVKSTITTAD
NTSIVLNGSSDGTEGTIAVTGAVISSAALQSASKTTGFTVGTADTAGYISVGTDGSVQAY
DVATSGNKDSYTNTDGTLTTDNTTKLYLQKDGSVTNGSGKAVYVEADGDFTTDAATKAAT
TTDPLAALDDAISQIDKFRSSLGAIQNRLDSAVTNLNNTTTNLSEAQSRIQDADYATEVS
NMSKAQIIQQAGNSVLAKANQVPQQVLSLLQG
>gi|30059880| H21
NKSQSSLSSAIERLSSGLRINSAKDDAAGQAIANRFTANIKGLTQASRNANDGISVAQTT
EGALNEINNNLQRIRELSVQATNGTNSDSDLSSIQAEITQRLEEIDRVSEQTQFNGVKVL
AENNEMKIQVGANDGETITINLAKIDAKTLGLDGFNIDGAQKATGSDLISKFKATGTDNY
QINGTDNYTVNVDSGVVQDKDGKQVYVSTADGSLTTSSDTQFKIDATKLAVAAKDLAQGN
KIVYEGIEFTNTGTVAIDAKGNGKLTANVDGKAVEFTISGSTDTSGTSATVAPTTALYKN
SAGQLTATKVENKAATLSDLDLNAAKKTGSTLVVNGATYDVSADGKTITETASGNNKVMY
LSKSEGGSPILVNEDAAKSLQSTTNPLETIDKALAKVDNLRSDLGAVQNRFDSAITNLGN
TVNNLSSARSRIEDADYATEVSNMSRAQILQQAGTSVLAQ
>gi|112820171| H21 [gi|291323135| Hxx] [gi|293446305| Hxx] [gi|345350189| Hxx] [gi|345337222| Hxx]
MAQVINTNSLSLLTQNNLNKSQSSLSSAIERLSSGLRINSAKDDAAGQAIANRFTANIKG
LTQASRNANDGISVAQTTEGALNEINNNLQRIRELSVQATNGTNSDSDLSSIQAEITQRL
EEIDRVSEQTQFNGVKVLAENNEMKIQVGANDGETITINLAKIDAKTLGLDGFNIDGAQK
ATGSDLISKFKATGTDNYQINGTDNYTVNVDSGVVQDKDGKQVYVSTADGSLTTSSDTQF
KIDATKLAVAAKDLAQGNKIVYEGIEFTNTGTVAIDAKGNGKLTANVDGKAVEFTISGST
DTSGTSATVAPTTALYKNSAGQLTATKVENKAATLSDLDLNAAKKTGSTLVVNGATYDVS
ADGKTITETASGNNKVMYLSKSEGGSPILVNEDAAKSLQSTTNPLETIDKALAKVDNLRS
DLGAVQNRFDSAITNLGNTVNNLSSARSRIEDADYATEVSNMSRAQILQQAGTSVLAQAN
QTTQNVLSLLR
>gi|91984619| H21
INTNSLSLLTQNNLNKSQSSLSSAIERLSSGLRINSAKDDAAGQAIANRFTANIKGLTQA
SRNANDGISVAQTTEGALNEINNNLQRIRELSVQATNGTNSDSDLSSIQAEITQRLEEID
RVSEQTQFNGVKVLAENNEMKIQVGANDGETITINLAKIDAKTLGLDGFNIDGAQKATGS
DLISKFKATGTDNYQINGTDNYTVNVDSGVVQDKDGKQVYVSTADGSLTTSSDTQFKIDA
TKLAVAAKDLAQGNKIVYEGIEFTNTGTVAIDAKGNGKLTANVDGKAVEFTISGSTDTSG
TSATVAPTTALYKNSAGQLTATKVENKAATLSDLDLNAAKKTGSTLVVNGATYDVSADGK
TITETASGNNKVMYLSKSEGGSPILVNEDAAKSLQSTTNPLETIDKALAKVDNLRSDLGA
VQNRFDSAITNLGNTVNNLSSARSRIEDADYATEVSNMSRAQILQQAGTSVLAQANQTTQ
NVLS
>gi|112820172| H21
MASFTSLGVGSNLPLDTLLNNLTIAEKKRLNPITQQQSDNTARLTAYGTLKSALEKFQTA
NTALNKADLFKSTTVTSSNEDLKVSTEAGAAPGIYTISVTQLAQAQSLRTDSPTIIASTK
DALGDESSDTRTIKITQDGRKEPLEIKLNKDQTSLDEISKTINDADSGISASIVKVKDGD
YQLVLTASEGLANKMTISVEGDSKLNDLLAYDSKTNTGNMKELVNAQNAQLNVNGIDIER
SSNKITDAPQGVTLDLTQKVTDVRVTVTKSNDKATEAIKGWVDSYNSLIDTFNTLTKYKE
VDPGAEAQDKNNGALLGDSVVRTIQSGIRAQFANGASDGAFKTLNELGIKQDGTTGKLKI
DDDKLKKVLNENTASVRELLVGDGKETGITTKIATEVKGYLADDGIIDSAQDSINATLKK
LTKQYLSVSASIDDTVARYTAQFTQLDTMMSKLNNTSTYLSQQFTAMSNS
>gi|25992227| H21
SQSSLSSAIERLSSGLRINSAKDDAAGQAIANRFTANIKGLTQASRNANDGISVAQTTEG
ALNEINNNLQRIRELSVQATNGTNSDSDLSSIQAEITQRLEEIDRVSEQTQFNGVKVLAE
NNEMKIQVGANDGETITINLAKIDAKTLGLDGFNIDGAQKATGSDLISKFKATGTDNYQI
NGTDNYTVNVDSGVVQDKDGKQVYVSTADGSLTTSSDTQFKIDATKLAVAAKDLAQGNKI
VYEGIEFTNTGTVAIDAKGNGKLTANVDGKAVEFTIPGSTDTSDTSATVAPTTALYKNSA
GQLTATKVENKAATLSDLDLNAAKKTGSTLVVNGATYDVSADGKTITETASGNNKVMYLS
KSEGGSPILVNEDAAKSLQFTTNPLETIDKALAKVDNLRSDLGAVQNRFDFAITNLGNTV
NNLFSARSRIEDADYATEVSNMFRAQILQQAG
>gi|342722667| H21 (Hxx99.6%) 
SLSSAIERLSSGLRINSAKDDAAGQAIANRFTANIKGLTQASRNANDGISVAQTTEGALN
EINNNLQRIRELSVQATNGTNSDSDLSSIQAEITQRLEEIDRVSEQTQFNGVKVLAENNE
MKIQVGANDGETITINLAKIDAKTLGLDGFNIDGAQKATGSDLISKFKATGTDNYQINGT
DNYTVNVDSGVVQDKDGKQVYVSTADGSLTTSSDTQFKIDATKLAVAAKDLAQGNKIVYE
GIEFTNTGTVAIDAKGNGKLTANVDGKAVEFTISGSTDTSGTSATVAPTTALYKNSAGQL
TATKVENKAATLSDLDLNAAKKTGSTLVVNGATYDVSADGKTITETASGNNKVMYLSKSE
GGSPILVNEDAAKSLQSTTNPLETIDKALAKVDNLRSDLGAVQNRFDSAITNLGNTVNNL
SSARSRIEDADYAIEVSNMSRAQILQQAGTSVLAQANQTTQNVLSLLQ
>gi|6009841| H23 [gi|30059882| H23]
MAQVINTNSLSLITQNNINKNQSALSSSIERLSSGLRINSAKDDAAGQAIANRFTSNIKG
LTQAARNANDGISLAQTTEGALSEINNNLQRVRELTVQATTGTNSDSDLASIQDEIKSRL
DEIDRVSGQTQFNGVNVLAKDGSMKIQVGANDGQTITIDLKKIDSDTLGLNGFNVNGSGT
ITNKAATVSDVTRAGGTLVNGAYDIKTTNTALTTTDAFAKLNDGDVVTINNGKDTAYKYN
AATGGFTTDVSISGDPTAADATANKTARDALAASLHAEPGKTVNGSWTTNDGTVKFDTDA
DGKISIGGVAAYVDAAGNLTTNAAGMTTQATTTDLVTAAASATGKGGSLTFGDTTYKIGQ
GTAGVDPDDASDDVLGTISYSKSVSKDVVLADTKATGNTTTVDFNSGIMTSKVSFDAGTS
TDTFKDADGAITKTKEYTTSYAVNKDTGEVTVADYAAVDSADKAVDDTKYKPTIGATVNL
NSAGKLTTDTTSAGTATKDPLAALDAAISSIDKFRSSLGAIQNRLDSAVTNLNNTTTNLS
EAQSRIQDADYATEVSNMSKAQIIQQAGNSVLAKANQVPQQVLSLLQG
>gi|30059884| H24
NKNQSALSTSIERLSSGLRINSAKDDAAGQAIANRFTSNIKGLTQAARNANDGISLAQTT
EGALSEINNNLQRVRELTVQATTGTNSDSDLSSIQDEIKSRLSEIDRVSGQTQFNGVNVL
AKNDTLSIQVGANDGQTINIDLQQIDSHTLGLDGFSVKNNDAVKTSAAVNTLGGGAGSVA
VDFATTSLTAITGLGSGAISEIAKDDNGDYYAHVTGTTGNTADGYYAVDIDKATGEVALK
DGNVDTPTGTPTTTSTYDFTDAGQTVSFGTDAATAGISTGASLVKLQDEKGNDTATYAIK
AQDGSLYAANVDEATGKVTVKTASYTDADGKAVTDAAVKLGGDNGTTEIVVDAASGKTYD
AGALQNVDLSSATNTVTAIPNGKTTSPLAALDDAISQIDKFRSSLGAVQNRLDSAVTNLN
NTTTNLSEAQSRIQDADYATEVSNMSKAQIIQQAGNSVLSK
>gi|30059886| H25
ALSTSIERLSSGLRINSAKDDAAGQAIANRFTSNIKGLTQAARNANDGISLAQTTEGALS
EINNNLQRVRELTVQATTGTNSDSDLSSIQDEIKSRLDEIDRVSGQTQFNGVNVLSKDGS
MKIQVGANDGQTISIDLKKIDSSTLGLNGFSVSKNSLNVSNAITSIPQAASNEPVDVNFG
DTDESAAIAAKLGVSDTSSLSLHNILDKDGKATADYVVQSGKDFYAASVNAASGKVTLNT
IDVTYDDYANGVDDAKQTGQLIKVSADKDGAAQGFVTLQGKNYSAGDAADILKNGATALK
LTDLNLSDVTDTNGKVTTTATEQFEGASTEDPLALLDKAIASVDKFRSSLGAVQNRLDSA
ITNLNNTTTNLSEAQSRIQDADYATEVSNMSKAQIIQQA
>gi|37651054| H25 [gi|37651056| Hxx]
QVINTNSLSLITQNNINKNQSALSTSIERLSSGLRINSAKDDAAGQAIANRFTSNIKGLT
QAARNANDGISLAQTTEGALSEINNNLQRVRELTVQATTGTNSDSDLSSIQDEIKSRLDE
IDRVSGQTQFNGVNVLSKDGSMKIQVGANDGQTISIDLKKIDSSTLGLNGFSVSKNSLNV
SNAITSIPQDAGDKPVDVNFGTTTESAAIAAKLGVSDTSSLSLHNILDKDGKATADYVVQ
SGKDFYAASVDAASGKVTLNTIDVTYDDYANGVDDAKQTDQLIKVSADKDGAAQGFVTLQ
GKNYSAGDAAVILKNGATGLALTDLNLSDVTDTNGKVTTTATEQFEGASTEDPLALLDKA
IASVDKFRSSLGAVQNRLDSAITNLNNTTTNLSEAQSRIQDADYATEV
>gi|323968340| H25 (Hxx99.0%)  [gi|327253054| Hxx]
MAQVINTNSLSLITQNNINKNQSALSTSIERLSSGLRINSAKDDAAGQAIANRFTSNIKG
LTQAARNANDGISLAQTTEGALSEINNNLQRVRELTVQATTGTNSDSDLSSIQDEIKSRL
DEIDRVSGQTQFNGVNVLSKDGSMKIQVGANDGQTISIDLKKIDSSTLGLNGFSVSKNSL
NVSNAITSIPQDAGDKPVDVNFGTTTESAAIAAKLGVSDTSSLSLHNILDKDGKATADYV
VQSGKDFYAASVDAASGKVTLNTINVTYDDYANGVDDAKQTGQLIKVSADKDGAAQGFVT
LQGKNYSAGDAAVILKNGATSLELTDLNLSDVTDTNGKVTTTATEQFEGASTEDPLALLD
KAIASVDKFRSSLGAVQNRLDSAITNLNNTTTNLSEAQSRIQDADYATEVSNMSKAQIIQ
QAGNSVLSKANQVPQQVLSLLQG
>gi|323174561| H25 (Hxx99.7%) 
MAQVINTNSLSLITQNNINKNQSALSTSIERLSSGLRINSAKDDAAGQAIANRFTSNIKG
LTQAARNANDGISLAQTTEGALSEINNNLQRVRELTVQATTGTNSDSDLSSIQDEIKSRL
DEIDRVSGQTQFNGVNVLSKDGSMKIQVGANDGQTISIDLKKIDSSTLGLNGFSVSKNSL
NVSNAITSIPQAASNEPVDVNFGDTDESAAIAAKLGVSDTSSLSLHNILDKDGKATADYV
VQSGKDFYAASVNAALGKVTLNTIDVTYDDYANGVDDAKQTGQLIKVSADKDGAAQGFVT
LQGKNYSAGDAADILKNGATALKLTDLNLSDVTDTNGKVTTTATEQFEGASTEDPLALLD
KAIASVDKFRSSLGAVQNRLDSAITNLNNTTTNLSEAQSRIQDADYATEVSNMSKAQIIQ
QAGNSVLSKANQVPQQVLSLLQG
>gi|30059888| H26
MAQVINTNSLSLITQNNINKNQSALSSSIERLSSGLRINSAKDDAAGQAIANRFTSNIKG
LTQAARNANDGISVAQTTEGALSEINNNLQRIRELTVQATTGTNSDSDLDSIQDEIKSRL
DEIDRVSGQTQFNGVNVLSKDGSMKIQVGANDGETITIDLKKIDSDTLNLAGFNVNGAGS
VDNAKATGKDLTDAGFTASAADANGKITYTKDTVTKFDKATAADVLGKAAAGDSITYAGT
DTGLGVAADASTYTYNAANKSYTFDATGVAKADAGTALKGYLGASNTGKINIGGTEQEVN
IAKDGSITDTNGDALYLDSTGNLTKNTANLGAADKATVDKLFAGAQDATITFDSGMTAKF
DQTAGTVDFKGASISADAMASTLNNGSYTANVGGKAYAVTAGAVQTGGADVYKDTTGALT
TEDDETVTATYYGFADGKVSDGEGSTVYKAADGSITKDATTKSEATTDPLKALDDAISQI
DKFRSSLGAVQNRLDSAVTNLNNTTTNLSEAQSRIQDADYATEVSNMSKAQIIQQAGNSV
LAKANQVPQQVLSLLQG
>gi|33590257| H26
MAQVINTNSLSLITQNNINKNQSALSSSIERLSSGLRINSAKDDAAGQAIANRFTSNIKG
LTQAARNANDGISVAQTTEGALSEINNNLQRIRELTVQATTGTNSDSDLDSIQDEIKSRL
DEIDRVSGQTQFNGVNVLSKDGSMKIQVGANDGETITIDLKKIDSDTLNLAGFNVNGAGS
VDNAKATGKDLTDAGFTASAADANGKITYTKDTVTKFDKATAADVLGKAAAGDSITYAGT
DTGLGVAADASTYTYNAANKSYTFDATGVAKADAGTALKGYLGASNTGKINIGGTEQEVN
IAKDGSITDTNGDALYLDSTGNLTKNTANLGAADKATVDKLFAGAQDATITFDSGMTAKF
DQTAGTVDFKGASISADAMASTLNNGSYTANVGGKAYAVTAGAVQTGGADVYKDTTGALT
TEDDETVTATYYGFTDGKVSDGEGSTVYIAADGSITKDATTKSEATTDPLKALDDAISQI
DKFRSSLGAVQNRLDSAVTNLNNTTTNLSEAQSRIQDADYATEVSNMSKAQIIQQAGNSV
LAKANQVPQQVLSLLQG
>gi|99645039| H27
MAQVINTNSLSLITQNNINKNQSALSSSIERLSSGLRINSAKDDAAGQAIANRFTANIKG
LTQASRNANDGISVAQTTEGALNEINNNLQRVRELTVQATNGTNSDSDLSSIQAEITQRL
EEIDRVSEQTQFNGVKVLAENNEMKIQVGANDGETITINLAKIDAKTLGLDGFNIDGAQK
ATGSDLISKFKATGTDNYQINGTDNYTVNVDSGAVQNEDGDAIFVSATDGSLTTKSDTKV
GGTGIDATGLAKAAVSLAKDASIKYQGITFTNKGTGAFDGSSNGTLIANIDGKDVTFTID
ATGKDATLKTSDPVYKNSAGQFTTTKVENKAATASDLDLNNAKKVGSSLVVNGADYEVSA
DGKTVTGLGKTMYLSKSEGGSPILVKEDAAKSLQSTTNPLETIDKALAKVDNLRSDLGAV
QNRFDSAITNLGNTVNNLSSARSRIEDADYATEVSNMSRAQILQQAGTSVLAQANQTTQN
VLSLLR
>gi|30059890| H27
NKSQSSLSSAIERLSSGLRINSAKDDAAGQAIANRFTANIKGLTQASRNANDGISVAQTT
EGALNEINNNLQRVRELTVQATNGTNSDSDLSSIQAEITQRLEEIDRVSEQTQFNGVKVL
AENNEMKIQVGANDGETITINLAKIDAKTLGLDGFNIDGAQKATGSDLISKFKATGTDNY
QINGTDNYTVNVDSGAVQNEDGDAIFVSATDGSLTTKSDTKVGGTGIDATGLAKAAVSLA
KDASIKYQGITFTNKGTDAFDGSGNGTLTANIDGKDVTFTIDATGKDATLKTSDPVYKNS
AGQFTTTKVENKAATASDLDLNNAKKVGSSLVVNGADYEVSADGKTVTGLGKTMYLSKSE
GGSPILVKEDAAKSLQSTTNPLETIDKALAKVDNLRSDLGAVQNRFDSAITNLGNTVNNL
SSARSRIEDADYATEVSNMSRAQILQQAGTSVLAQ
>gi|25992229| H27
SQSSLSSAIERLSSGLRINSAKDDAAGQAIANRFTANIKGLTQASRNANDGISVAQTTEG
ALNEINNNLQRVRELTVQATNGTNSDSDLSSIQAEITQRLEEIDRVSEQTQFNGVKVLAE
NNEMKIQVGANDGETITINLAKIDAKTLGLDGFNIDGAQKATGSDLISKFKATGTDNYQI
NGTDNYTVNVDSGAVQNEDGDAIFVSATDGSLTTKSDTKVGGTGIDATGLAKAAVSLAKD
ASIKYQGITFTNKGTDAFDGSGNGTLTANIDGKDVTFTIDATEKDATLKTSDPVYKNSAG
QFTTTKVENKAATASDLDLNNAKKVGSSLVVNGADYEVSADGKTVTGLGKTMYLSKSEGG
SPILVKEDAAKSLQFTTNPLETIDKALAKVDNLRSDLGAVQNRFDFGITNLGNTVNNLFS
ARSRIEDADYATEVSNMFRAQIVQQAGT
>gi|16901494| H27
MAQVINTNSLSLLTQNNLNKSQSSLSSAIERLSSGLRINSAKDDAAGQAIANRFTANIKG
LTQASRNANDGISVAQTTEGALNEINNNLQRVRELTVQATNGTNSDSDLSSIQAEITQRL
EEIDRVSEQTQFNGVKVLAENNEMKIQVGANDGETITINLAKIDAKTLGLDGFNIDGAQK
ATGSDLISKFKATGTDNYQINGTDNYTVNVDSGAVQNEDGDAIFVSATDGSLTTKSDTKV
GGTGIDATGLAKAAVSLAKDASIKYQGITFTNKGTDAFDGSGNGTLTANIDGKDVTFTID
ATGKDATLKTSDPVYKNSAGQFTTTKVENKAATASDLDLNNAKKVGSSLVGNGADYEVSA
DGKTVTGLGKTMYLSKSEGGSPILVKEDAAKSLQSTTNPLETIDKALAKVDNLRSDLGAV
QNRFDSAITNLGNTVNNLSSARSRIEDADYATEVSNMSRAQILQQAGTSVLAQANQTTQN
VLSLLQG
>gi|218427480| H27 (Hxx99.6%)  [gi|218689916| Hxx]
MAQVINTNSLSLLTQNNLNKSQSSLSSAIERLSSGLRINSAKDDAAGQAIANRFTANIKG
LTQASRNANDGISVAQTTEGALNEINNNLQRVRELTVQATNGTNSDSDLSSIQAEITQRL
EEIDRVSEQTQFNGVKVLAENNEMKIQVGANDGETITINLAKIDAKTLGLDGFNIDGAQK
ATGSDLISKFKATGTDNYQINGTDNYTVNVDSGAVQNEDGDAIFVSATDGSLTTKSDTKV
GGTGIDATGLAKAAVSLAKDASIKYQGITFTNKGTDAFDGSGNGTLTANIDGKDVTFTID
ATGKDATLKTSDPVYKNSAGQFTTTKVENKAATASDLDLNNAKKVGSSLVVNGADYEVSA
DGKTVTGLGKTMYLSKSEGGSPILVKEDAAKSLQSTTNPLETIDKALAKVDNLRSDLGAV
QNRFDSAITNLGNTVNNLSSARSRIEDADYATEVSNMSRAQILQQAGTSVLAQANQTTQN
VLSLLR
>gi|37651050| H28 [gi|37651052| Hxx]
QVINTNSLSLITQNNINKNQSALSSSIERLSSGLRINSAKDDAAGQAIANRFTSNIKGLT
QAARNANDGISVAQTTEGALSEINNNLQRIRELTVQASTGTNSDSDLDSIQDEIKSRLDE
IDRVSGQTQFNGVNVLAKDGSMKIQVGANDGQTITIDLKKIDSDTLGLSGFNVNGGGAVA
NTAATKDELAAAAAAAAGTTPAVGTDGVTKYTVDAGLNKATAANVFANLADGAVVNASIS
NGFGAAATDYTYNKATNDFTFNASIAAAAVGDSNSAALQSFLTPKAGDTANLSVKIGTTS
VDVVLASDGKITAKDGSELFIDVDGNLTQNNAGTVKAATLDALTKNWHTTGTPDAVSTVI
TTEDETTFTLAGGTDATTSGTITVANARMSAESLQSATKSTGFTVDVGTTGTSAGDIKVD
SKGIVQQHTGTGFEDAYTKADGSLTTDNTTNLFLQKDGTVTNGSGKAVYVSADGNFTTDA
ETKAATTADPLKALDEAISSIDKFRSSLGAVQNRLDSAVTNLNNTTTNLSEAQSRIQDAD
YATEV
>gi|190901652| H28 [gi|191168280| H28] [gi|209919345| Hxx] [gi|209912604| Hxx]
MAQVINTNSLSLITQNNINKNQSALSSSIERLSSGLRINSAKDDAAGQAIANRFTSNIKG
LTQAARNANDGISVAQTTEGALSEINNNLQRIRELTVQASTGTNSDSDLDSIQDEIKSRL
DEIDRVSGQTQFNGVNVLAKDGSMKIQVGANDGQTITIDLKKIDSDTLGLSGFNVNGGGA
VANTAATKSDLAAAQLLAPGTADANGTVTYTVSAGLKTSTAADVIASLANNAKVNATIAN
GFGSPTATDYTYNSATGDFTYSATIAAGTNSGDSNSAQLQSFLTPKAGDTANLNVKIGST
SIDVVLASDGKITAKDGSELFIDVDGNLTQNNAGTVKAATLDALTKNWHTTGTPGAVSTV
ITTEDETTFTLAGGTDATTSGAITVANARMSAESLQSATKSTGFTVDVGATGNSAGDIKV
DSKGIVQQYTGTVFEDAYTKADGSLTTDNTTNLFLQKDGTVTNGSGKAVYVSADGNFTTD
AETKAATTADPLKALDEAISSIDKFRSSLGAVQNRLDSAVTNLNNTTTNLSEAQSRIQDA
DYATEVSNMSKAQIIQQAGNSVLAKANQVPQQVLSLLQG
>gi|30059892| H28
MAQVINTNSLSLITQNNINKNQSALSSSIERLSSGLRINSAKDDAAGQAIANRFTSNIKG
LTQAARNANDGISVAQTTEGALSEINNNLQRIRELTVQASTGTNSDSDLDSIQDEIKSRL
DEIDRVSGQTQFNGVNVLAKDGSMKIQVGANDGQTITIDLKKIDSDTLGLSGFNVNGSGA
VANTAATKSDLAAAQLLAPGTADANGTVTYTVGAGLKTSTAADVIASLANNAKVNATIAN
GFGSPTATDYTYNSATGDFTYSATIAAGTNSGDSNSAQLQSFLTPKAGDTANLNVKIGST
SIDVVLASDGKITAKDGSELFIDVDGNLTQNNAGTVKAATLDALTKNWHTTGTPSAVSTV
ITTEDETTFTLAGGTDATTSGAITVANARMSAESLQSATKSTGFTVDVGATGTSAGDIKV
DSKGIVQQHTGTGFEDAYTKADGSLTTDNTTNLFLQKDGTVTNGSGKAVYVSADGNFTTD
AETKAATTADPLKALDEAISSIDKFRSSLGAVQNRLDSAVTNLNNTTTNLSEAQSRIQDA
DYATEVSNMSKAQIIQQAGNSVLAKANQVPQQVLSLLQG
>gi|157081065| H28 (Hxx99.7%)  [gi|157159035| Hxx]
MAQVINTNSLSLITQNNINKNQSALSSSIERLSSGLRINSAKDDAAGQAIANRFTSNIKG
LTQAARNANDGISVAQTTEGALSEINNNLQRIRELTVQASTGTNSDSDLDSIQDEIKSRL
DEIDRVSGQTQFNGVNVLAKDGSMKIQVGANDGQTITIDLKKIDSDTLGLSGFNVNGGGA
VANTAATKSDLAAAQLLAPGTADANGTVTYTVSAGLKTSTAADVIASLANNAKVNATIAN
GFGSPTATDYTYNSATGDFTYSATIAAGTNSGDSNSAQLQSFLTPKAGDTANLNVKIGST
SIDVVLASDGKITAKDGSELFIDVDGNLTQNNAGTVKAATLDALTKNWHTTGTPGAVSTV
ITTEDETTFTLAGGTNATTSGAITVANARMSAESLQSATKSTGFTVDVGATGNSAGDIKV
DSKGIVQQYTGTVFEDAYTKADGSLTTDNTTNLFLQKDGTVTNGSGKAVYVSADGNFTTD
AETKAATTADLLKALDEAISSIDKFRSSLGAVQNRLDSAVTNLNNTTTNLSEAQSRIQDA
DYATEVSNMSKAQIIQQAGNSVLAKANQVPQQVLSLLQG
>gi|324017935| H28 (Hxx99.8%) 
MAQVINTNSLSLITQNNINKNQSALSSSIERLSSGLRINSAKDDAAGQAIANRFTSNIKG
LTQAARNANDGISVAQTTEGALSEINNNLQRIRELTVQASTGTNSDSDLDSIQDEIKSRL
DEIDRVSGQTQFNGVNVLAKDGSMKIQVGANDGQTITIDLKKIDSDTLGLSGFNVNGGGA
VANTAATKSDLAAAQLLAPGTADANGTVTYTVSAGLKTSTAADVIASLANNAKVNATIAN
GFGSPTATDYTYNSATGDFTYSATIAAGTNSGDSNSAQLQSFLTPKAGDTANLNVKIGST
SIDVVLASDGKITAKDGSELFIDVDGNLTKNNAGTVKAATLDALTKNWHTTGTPGAVSTV
ITTEDETTFTLAGGTDATTSGAITVANARMSAESLQSATKSTGFTVDVGATGNSAGDIKV
DSKGIVQQYTGTVFEDAYTKADGSLTTDNTTNLFLQKDGTVTNGSGKAVYVSADGNFTTD
AETKAATTADPLKALDEAISSIDKFRSSLGAVQNRLDSAVTNLNNTTTNLSEAQSRIQDA
DYATEVSNMSKAQIIQQAGNSVLAKANQVPQQVLSLLQG
>gi|33590260| H29
MAQVINTNSLSLITQNNINKNQSALSTSIERLSSGLRINSAKDDAAGQAIANRFTSNIKG
LTQAARNANDGISLAQTTEGALSEINNNLQRVRELTVQATTGTNSDSDLSSIQDEIKSRL
DEIDRVSGQTQFNGVNVLAKDNTMKIQVGANDGQTISIDLQKIDSSTLGLNGFSVSKNAL
ETSEAITQLPNGENAPIAVKMDASVLTDLNITDASAVSLHNVTKGGVATSTYVVQYGDKS
YAASVDAGGTVKLNKADVTYNDAANGVKNATQIGSLVQVGADANNDAVGFVTVQGKNYVA
NDSLVNANGAAGAEATRVTIDGDGTNQAKIELSQNGDTAATSEFAGASTNDPLTLLDKAI
ASVDKFRSSLGAVQNRLSSAVTNLNNTTTNLSEAQSRIQDADYATEVSNMSKAQIIQQAG
NSVLSKANQVPQQVLSLLQG
>gi|30059896| H29
MAQVINTNSLSLITQNNINKNQSALSTSIERLSSGLRINSAKDDAAGQAIANRFTSNIKG
LTQAARNANDGISLAQTTEGALSEINNNLQRVRELTVQATTGTNSDSDLSSIQDEIKSRL
DEIDRVSGQTQFNGVNVLAKDNTMKIQVGANDGQTISIDLQKIDSSTLGLNGFSVSKNAL
ETSEAITQLPNGANAPIAVKMDASVLTDLNITDASAVSLHNVTKGGVATSTYVVQYGDKS
YAASVDAGGTVKLNKADVTYNDAANGVTNATQIGSLVQVGADANNDAVGFVTVQGKNYVA
NDSLVNANGAAGAAATRVTIDGDGSLGANQAKIELSQNGATAATSEFAGASTNDPLTLLD
KAIASVDKFRSSLGAVQNRLSSAVTNLNNTTTNLSEAQSRIQDADYATEVSNMSKAQIIQ
QAGNSVLSKANQVPQQVLSLLQG
>gi|30059894| H30 [gi|188494683| Hxx] [gi|188489882| Hxx]
MAQVINTNSLSLITQNNINKNQSALSSSIERLSSGLRINSAKDDAAGQAIANRFTSNIKG
LTQAARNANDGISVAQTTEGALSEINNNLQRIRELTVQATTGTNSTSDLDSIQDEIKSRL
DEIDRVSGQTQFNGVNVLSKDGSMKIQVGANDGETITIDLKKIDSSTLKLTSFNVNGKGA
VDNAKATEADLTAAGFSQGAVVSGNSTWTKSTVTTFNAATATDVLASVSGGSTISGYTGT
NNGLGVAASTAYTYNATSKSYSFDATALTNGDGTGATTKVADVLKAYAANGDNTAQISIG
GSAQDVKIASDGTLTDVNGDALYIGSDGNLTKNQAGGPDAATLDGIFNGANGNAAVDAKI
TFGSGMTVDFTQASKKVDIKGATVSAEDMDTALTGQAYTVANGAQSFDVAAGGAVTATTG
GATVNIGADGELTTATNKTVTETYHEFANGNILDDDGAALYKAADGSLTTEATGKSEVTT
DPLKALDDAIASVDKFRSSLGAVQNRLDSAVTNLNNTTTNLSEAQSRIQDADYATEVSNM
SKAQIIQQAGNSVLAKANQVPQQVLSLLQG
>gi|30059898| H31 [gi|300818653| Hxx] [gi|300528825| Hxx] [gi|342929939| Hxx]
MAQVINTNSLSLITQNNINKNQSALSSSIERLSSGLRINSAKDDAAGQAIANRFTSNIKG
LTQAARNANDGISVAQTTEGALSEINNNLQRIRELTVQASTGTNSDSDLDSIQDEIKSRL
DEIDRVSGQTQFNGVNVLAKDGSMKIQVGANDGQTITIDLKKIDSDTLGLSGFNVNGGGA
VANTAATKDDLVAASVSAAVGNEYTVSAGLSKSTAADVIASLTDGATVTAAGVSNGFAAG
ATGDAYKFNQANNTFTYNTTSTAAELQSYLTPKAGDTATFSVEIGGTKQDVVLASDGKIT
AKDGSKLYIDTTGNLTQNGGGTLEEATLNGLAFNHSGPAAAVQSTITTADGTSIVLAGSG
DFGTTKTAGAINVTGAVISADALLSASKATGFTSGTYTVGTDGVVKSGGNDVYNKADGTG
LTTDNTTKYYLQDDGSVTNGSGKAVYADATGKLTTDAETKAETTADPLKALDEAISSIDK
FRSSLGAVQNRLDSAVTNLNNTTTNLSEAQSRIQDADYATEVSNMSKAQIIQQAGNSVLA
KANQVPQQVLSLLQG
>gi|110343621| H31 [gi|191173337| H31] [gi|190906454| H31] [gi|110642029| H31] [gi|324013477| Hxx] [gi|324007297| Hxx] [gi|300982293| Hxx] [gi|300307253| Hxx]
MAQVINTNSLSLITQNNINKNQSALSSSIERLSSGLRINSAKDDAAGQAIANRFTSNIKG
LTQAARNANDGISVAQTTEGALSEINNNLQRIRELTVQASTGTNSDSDLDSIQDEIKSRL
DEIDRVSGQTQFNGVNVLAKDGSMKIQVGANDGQTITIDLKKIDSDTLGLSGFNVNGKGA
VANTAATKDDLVAASVSAAVGNEYTVSAGLSKSTAADVIASLTDGATVTAAGVSNGFAAG
ATGNAYKFNQANNTFTYNTTSTAAELQSYLTPKAGDTATFSVEIGSTKQDVVLASDGKIT
AKDGSKLYIDTTGNLTQNGGGTLEEATLNGLAFNHSGPAAAVQSTITTADGTSIVLAGSG
DFGTTKTAGAINVTGAVISADALLSASKATGFTSGAYTVGTDGVVKSGGNDVYNKADGTG
LTTDNTTKYYLQDDGSVTNGSGKAVYVDATGKLTTDAETKAATTADPLKALDEAISSIDK
FRSSLGAVQNRLDSAVTNLNNTTTNLSEAQSRIQDADYATEVSNMSKAQIIQQAGNSVLA
KANQVPQQVLSLLQG
>gi|12697206| H32 [gi|30059900| H32]
MAQVINTNSLSLITQNNINKNQSALSSSIERLSSGLRINSAKDDAAGQAIANRFTSNIKG
LTQAARNANDGISVAQTTEGALSEINNNLQRIRELTVQATTGTNSDSDLDSIQDEIKSRL
DEIDRVSGQTQFNGVNVLSKDGSMKIQVGANDGETITIDLKKIDSSTLKLTSFNVNGKGA
VDNAKATEADLTAAGFSQSAVVSGNSTWTKSTVTTFNAATATDVLASVSGGSTISGYAGT
NNGLGVAASTAYTYNATSKSYSFDATALTNGDGTAGSTKVADVLKAYAANGDNTAQISIG
GSAQEVKIASDGTLTDTNGDALYIGADGNLTKNQAGGPAAATLDGIFNGANGHDAVDAKI
TFGSGMTVDFTQVSNNVDIKGATVSAEDMNTALTGQAYTVANGAQSYDVAADGAVTATTG
GATVNIGAEGELTTAANKTVTETYHEFANGNILDDDGAALYKAADGSLTTEATGKSEATT
DPLKALDDAIASVDKFRSSLGAVQNRLDSAVTNLNNTTTNLSEAQSRIQDADYATEVSNM
SKAQIIQQAGNSVLAKANQVPQQVLSLLQG
>gi|30059902| H33
MAQVINTNSLSLITQNNINKNQSALSTSIERLSSGLRINSAKDDAAGQAIANRFTSNIKG
LTQAARNANDGISLAQTTEGALSEINNNLQRVRELTVQATTGTNSDSDLSSIQDEIKSRL
DEIDRVSGQTQFNGVNVLAKNGSMAIQVGANDGQTINIDLQKIDSSTLGLGGFSVSNNAL
KLSDSITQVGASGSLADVKLSSVASALGVDASTLTLHNVQTPAGAATANYVVSSGSDNYS
VSVEDSSGTVTLNTTDIGYTDTANGVTTGSMTGKYVKVGADALGAAVGYVTVQGQNFKAD
AGALVNSKNAAGSQNVTSAIGDIANKANANIYTGTSSADPLALLDKAIASVDKFRSSLGA
VQNRLSSAVTNLNNTTTNLSEAQSRIQDADYATEVSNMSKAQIIQQAGNSVLSKANQVPQ
QVLSLLQG
>gi|16901496| H33
MAQVINTNSLSLITQNNINKNQSALSTSIERLSSGLRINSAKDDAAGQAIANRFTSNIKG
LTQAARNANDGISLAQTTEGALSEINNNLQRVRELTVQATTGTNSDSDLSSIQDEIKSRL
DEIDRVSGQTQFNGVNVLAKNGSMAIQVGANDGQTINIDLQKIDSSTLGLGGFSVSNNAL
KLSDSITQVGASGSLADVKLSSVASALGVDASTLTLHNVQTPAGAATANYVVSSGSDNYS
VSVEDSSGTVTLNTTDIGYTDTANGVTTGSMTGKYVKVGADALGAAVGYVTVQGQNFKAD
AGALVNSKNAAGSQNVTSAIGDIANKANANIYTGTSSADPLALLDKAIASVHKFRSSLGA
VQNRLSSAVTNLNNTTTNLSEAQSRIQDADYATEVSNMSKAQIIQQAGNSVLSKANQVPQ
QVLSLLQG
>gi|30059904| H34
MAQVINTNSLSLITQNNINKNQSALSSSIERLSSGLRINSAKDDAAGQAIANRFTSNIKG
LTQAARNANDGISVAQTTEGALSEINNNLQRIRELTVQASTGTNSDSDLDSIQDEIKSRL
DEIDRVSGQTQFNGVNVLAKDGSMKIQVGANDGQTITIDLKKIDSDTLGLSGFNVNGSAD
KASVAATADGMVKDGYIKGLTSSDGSTAYTKTTANTAAKGSDILAALKTGDKITATGANS
LADNATSTTYTYNATSNTFSYTADGVNQTNAAANLIPAAGKTTAASVTIGGTAQNVNIDD
SGNITSSDGDQLYLDSTGNLTKNQAGNPKKATVSGLLGNTDAKGTAVKTTIKTEAGVTVT
AEGNTGTVKIEGATVSASAFTGIAYSANTGGNTYAVAANNTTNGFLAGDDLTQDAQTVST
YYSQADGTVTNSAGKEIYKDADGVYSTENKTSKTSDPLAALDDAISSIDKFRSSLGAIQN
RLDSAVTNLNNTTTNLSEAQSRIQDADYATEVSNMSKAQIIQQAGNSVLAKANQVPQQVL
SLLQG
>gi|16901498| H34
MAQVINTNSLSLITQNNINKNQSALSSSIERLSSGLRINSAKDDAAGQAIANRFTSNIKG
LTQAARNANDGISVAQTTEGALSEINNNLQRIRELTVQASTGTNSDSDLDSIQDEIKSRL
DEIDRVSGQTQFNGVNVLAKDGSMKIQVGANDGQTITIDLKKIDSDTLGLSGFNVNGSAD
KASVAAKADGMVKDGYIKGLTSSDGSTAYTKTTANTAAKGSDILAALKTGDKITATGANS
LADNATSTTYTYNTTSNTFSYTADGVNQTNAAANLIPAAGKTTAASVTIGGTAQNVNIDD
SGNITSSDGDQLYLDSTGNLTKNQAGNPKKATVSGLLGNTDAKGTAVKTTIKTEAGVTVT
AEGNTGTVKIEGATVSASAFTGIAYSANTGGNTYAVAANNTTNGFLAGDDLTQDAQTVST
YYSQADGTVTNSAGKEIYKDADGVYSTENKTSKTSDPLAALDDAISSIDKFRSSLGAIQN
RLDSAVTNLNNTTTNLSEAQSRIQDADYATEVSNMSKAQIIQQAGNSVLAKANQVPQQVL
SLLQG
>gi|170520207| H34 (Hxx99.6%)  [gi|170682489| Hxx]
MAQVINTNSLSLITQNNINKNQSALSSSIERLSSGLRINSAKDDAAGQAIANRFTSNIKG
LTQAARNANDGISVAQTTEGALSEINNNLQRIRELTVQASTGTNSDSDLDSIQDEIKSRL
DEIDRVSGQTQFNGVNVLAKDGSMKIQVGANDGQTITIDLKKIDSDTLGLSGFNVNGSAD
KASVAATADGMVKDGYIKGLTSSDGSTAYTKTTANTAAKGSDILAALKTGDKITATGANS
LADNATSTTYTYNATSNTFSYTADGVNQTNAAANLIPAAGKTTAASVTIGGTAQNVNIDD
SGNITSSDGDQLYLDSTGNLTKNQAGNPNKATVSGLLGNTDAKGTAVKTTIKTEAGVTVT
AEGNTGTVKIEGATVSASAFTGIAYSANTGGNTYAVAANNTTNGFLAGDALTQDAQTVST
YYSQADGTVTNSAGKEIYKDADGVYSTENKTSKTSDPLAALDDAISSIDKFRSSLGAIQN
RLDSAVTNLNNTTTNLSEAQSRIQDADYATEVSNMSKAQIIQQAGNSVLAKANQVPQQVL
SLLQG
>gi|320194364| H34 (Hxx99.8%)  [gi|331673441| Hxx] [gi|331069639| Hxx]
MAQVINTNSLSLITQNNINKNQSALSSSIERLSSGLRINSAKDDAAGQAIANRFTSNIKG
LTQAARNANDGISVAQTTEGALSEINNNLQRIRELTVQASTGTNSDSDLDSIQDEIKSRL
DEIDRVSGQTQFNGVNVLAKDGSMKIQVGANDGQTITIDLKKIDSDTLGLSGFNVNGSAD
KASVAATADGMVKDGYIKGLTSSDGSTAYTKTTANTAAKGSDILAALKTGDKITATGANS
LADNATSTTYTYNATSNTFSYTADGVNQTNAAANLIPAAGKTTAASVTIGGTAQNVNIDD
SGNITSSDGDQLYLDSTGNLTKNQAGNPNKATVSGLLGNTDAKGTAVKTTIKTEAGVTVT
AEGNTGTVKIEGATVSASAFTGIAYSANTGGNTYAVAANNTTNGFLAGDDLTQDAQTVST
YYSQADGTVTNSAGKEIYKDADGVYSTENKTSKTSDPLAALDDAISSIDKFRSSLGAIQN
RLDSAVTNLNNTTTNLSEAQSRIQDADYATEVSNMSKAQIIQQAGNSVLAKANQVPQQVL
SLLQG
>gi|154710444| H35
MAQVINTNSLSLLTQNNLNKSQSSLSSAIERLSSGLRINSAKDDAAGQAIANRFTSNIKG
LTQASRNANDGISVAQTTEGSLSEINNNLQRIRELSVQATNGSNSDSDLSSIQDEITQRL
QEIDRVSNQTQFNGVKVLASQQTMKIQVGANDGETITIDLKEINSKTLGLDKLDVRNTFS
TSDLAATATTELAPAKTDVKNLTFTDGATAPTFKLYVDNTDPDKLFVSSNGTNYYAASYD
KDTNSIKFNSTGTGTTGTAGTDFIDATGKDVHVGGGRVMAANDIKGRTDDNVAAKPQLFL
DQSGKYHISKDNGATYANATVNATTGEVTYDSGTAAALGAGIEVGSALKEIAKPDAGVAV
DLTGVSGVTGAQLFAKKDGSGYVIKGTADNKEVLFEAKVAADGKVTKGDQLTADPLKSID
DALSQVDQFRSSLGAVQNRFDSAITNLGNTVNNLSSARSRIEDSDYATEVSNMSRAQILQ
QAGTSVLAQANQTTQNVLSLLR 
>gi|23477614| H35
MAQVINTNSLSLLTQNNLNKSQSSLSSAIERLSSGLRINSAKDDAAGQAIPNRFTANIKG
LTQASRNANDGISVAQTTEGALNEINNNLQRIRELSVQATNGTNSDSDLTSIQSEIQQRL
SVIDRVSGQTQFNGVKVLASDQDMTVQVGANDGETITIKLQEINSDTLGLSGFGIKDPTK
LKAATAETTYFGSTVKLADANTLDADITATVKGTTTPGQRDGNIMSDANGKLYVKVAGSD
KPAENGYYEVTVEDDPTSPDAGKLKLGALAGTQPQAGNLKEVTTVKGKGAIDVQLGTDTA
TASITGAKLFKLEDANGKDTGSFALIGDDGKQYAANVDQKTGAVSVKTMSYTDADGVKHD
NVKVELGGSDGKTEVVTATDGKTYSVSDLQGKSLKTDSIAAISTQKTEDPLAAIDKALSQ
VDSLRSNLGAIQNRFDSAITNLGNTVNNLSSARSRIEDADYATEVSNMSRAQILQQAGTS
VLAQANQTTQNVLSLLQG
>gi|154710450| H36
MNDISYGREAEKWPREYSMLARRIQFLRFNDYPVKLVSSNGQSIVGYISKFNQKENVILA
SDEAKGCNRVEVKLEFLASLEELPVGENLTAKLIAADVFNVQPCEPTRKDFFSICNKCFK
QGVGIKVHMLDGRILIGETTGVNACQVGMIRPNGNHMQIMFDWVSRITSSDYSD
>gi|154710451| H36
MAQVINTNSLSLLTQNNLNKSQSSLSSAIERLSSGLRINSAKDDAAGQAIANRFTSNIKG
LTQASRNANDGISIAQTTEGALSEINNNLQRVRELSVQATNGTNSPSDLDSIQNEITQRL
EEINRVSGQTQFNGVKVLASDNSMTIQVGANDGEAITIDLKEITAETLGLTGFNVNGKGS
VNNTVATAKDLTDKGFISTDNGKTYTGSAGLANAKAGDVFGKMVDTGTVTTTIDNGFGTA
QSNTYKYDKASNSFSFDIDDAAGTTAPQVATYLNPTANDKTKASVEINGSSQAVIIDHNG
KMTAADDNAELFIDNSGNLTKNNKTGGKAATLENLALNKTGTNTAVKSSITTESGTKIAI
AGSTDGTTAGKISATNVKISAEDLKAKADTAGFTTSTGFTVAAGGDQKATLNGSEAYVKG
DGFTIDNTAKYYVQEDGAITNGSGKVAYKDADGKITTDAKTETAKTTDPMAKLDKALAKV
DALRSDLGAIQNRFDSTITNLGNTVNNLTSARSRIEDADYATEVSNMSRAQILQQAGTSV
LAQANQTTQNVLSLLR
>gi|283982459| H36 (Hxx96.0%) 
MNDISYGREAEKWPREYSMLARRIQFLRFNDYPVKLVSSSGQSIIGYISKFNQKENVILA
SDEAKGCNRIEVKLEFLASLEELPIGENLTARLIAADVFNVQPCDPTRKDFFSICNKCFK
QGVGIKVHMLDGRILIGETTGVNACQVGMIRPNGNHMRIMFDWVSRITSSDYSG
>gi|283982457| H36 (Hxx95.4%) 
MNDISYGREAEKWPDQYSMLARRIQFLRFNDYPVKLVSSSGQSIIGYISKFNQKENVILA
SDEAKGCNRIEVKLEFLASLEELPIGENLTARLIAADVFNVQPCDPTRKDFFSICNKCFK
QGVGIKVHMLDGRILIGETTGVNACQVGMIRPNGNHMQIMFDWVSRITSSDYSG
>gi|30059906| H37 [gi|301076183| Hxx] [gi|301645557| Hxx]
MAQVINTNSLSLITQNNINKNQSALSSSIERLSSGLRINSAKDDAAGQAIANRFTSNIKG
LTQAARNANDGISVAQTTEGALSEINNNLQRVRELTVQATTGTNSQSDLDSIQDEIKSRL
DEIDRVSGQTQFNGVNVLAKDGSMKIQVGANDGQTITIDLKKIDSSTLKLTGFNVNGKAA
VDNAKATDANLTTAGFTQGVVDSNGNSTWTKSTTTNFDAATAVNVLAAVKDGSTINYTGT
GNGLGIAATSAYTYHDSTKSYTFDSTGAAVAGAASSLQGTFGTDTNTAKITIDGSAQEVN
IAKDGKITDTDGKALYIDSTGNLTKNGSDTLTQATLNDVLTGANSVDDTRIDFDSGMSVT
LDKVNSTVDITGASISAAAMTNELTGKAYTVVNGAESYAVATNNTVKTTADAKNVYVDAS
GKLTTDDKATVTETYHEFANGNIYDDKGAAVYAAADGSLTTETTSKSEATANPLAALDDA
ISQIDKFRSSLGAIQNRLDSAVTNLNNTTTNLSEAQSRIQDADYATEVSNMSKAQIIQQA
GNSVLAKANQVPQQVLSLLQG
>gi|291470750| H37 (Hxx99.8%)  [gi|293410282| Hxx]
MAQVINTNSLSLITQNNINKNQSALSSSIERLSSGLRINSAKDDAAGQAIANRFTSNIKG
LTQAARNANDGISVAQTTEGALSEINNNLQRVRELTVQATTGTNSQSDLDSIQDEIKSRL
DEIDRVSGQTQFNGVNVLAKDGSMKIQVGANDGQTITIDLKKIDSSTLKLTGFNVNGKAA
VDNAKATDANLTTAGFTQGVVDSNGNSTWTKSTTTNFDAATAVNVLAAVKDGSTINYTGT
GNGLGIAATSAYTYHDSTKSYTFDSTGAAVAGAASSLQGTFGTDTNTAKITIDGSAQEVN
IAKDGKITDTDGKALYIDSTGNLTKNGSDTLIQATLNDVLTGANSVDDTRIDFDSGMSVT
LDKVNSTVDITGASISAAAMTNELTGKAYTVVNGAESYAVATNNTVKTTADAKNVYVDAS
GKLTTDDKATVTETYHEFANGNIYDDKGAAVYAAADGSLTTETTSKSEATANPLAALDDA
ISQIDKFRSSLGAIQNRLDSAVTNLNNTTTNLSEAQSRIQDADYATEVSNMSKAQIIQQA
GNSVLAKANQVPQQVLSLLQG
>gi|33590225| H38
MAQVINTNSLSLITQNNINKNQSALSTSIERLSSGLRINSAKDDAAGQAIANRFTSNIKG
LTQAARNANDGISLAQTTEGALSEINNNLQRVRELTVQATTGTNSDSDLSSIQDEIKSRL
DEIDRVSGQTQFNGVNVLAKDGSMKIQVGANDGQTISIDLQKIDSSTLGLNGFSVSKNAV
SVGDAITQLPGETAADAPVTIKFDDSVKTDLKLTDASGSSLHNLKDENGNLTNQYVVQNG
GKSYAATVAANGNVTLNKANVTYSDVANGIDTATQSGQLVQVGADSTGTPKAFVSVQGKS
FGIDDAALKNNTGDATATQPGTSGTTVVAASIHLSTGKNSVDADVTASTELTGASTNDPL
TLLDKAIASVDKFRSSLGAVQNRLSSAVTNLNNTTTNLSEAQSRIQDADYATEVSNMSKA
QIIQQAGNSVLSKANQVPQQVLSLLQG
>gi|33590239| H38
MAQVINTNSLSLITQNNINKNQSALSTSIERLSSGLRINSAKDDAAGQAIANRFTSNIKG
LTQAARNANDGISLAQTTEGALSEINNNLQRVRELTVQATTGTNSDSDLSSIQDEIKSRL
DEIDRVSGQTQFNGVNVLAKDGSMKIQVGANDGQTISIDLQKIDSSTLGLNGFSVSKNAV
SVGDAITQLPGETAADAPVTIKFDDSVKTDLKLTDASGLSLHNLKDENGNLTNQYVVQNG
GKSYAATVAANGNVTLNKANVTYSDVANGIDTATQSGQLVQVGADSTGTPKAFVSIQGKS
FGIDDAALKNNTGDATATQPGTSGTTVVAASIHLSTGKNSVDADVTASTEFTGASTNDPL
TLLDKAIASVDKFRSSLGAVQNRLSSAVTNLNNTTTNLSEAQSRIQDADYATEVSNMSKA
QIIQQAGNSVLSKANQVPQQVLSLLQG
>gi|30059908| H38
MAQVINTNSLSLITQNNINKNQSALSTSIERLSSGLRINSAKDDAAGQAIANRFTSNIKG
LTQAARNANDGISLAQTTEGALSEINNNLQRVRELTVQATTGTNSDSDLSSIQDEIKSRL
DEIDRVSGQTQFNGVNVLAKDGSMKIQVGANDGQTISIDLQKIDSSTLGLNGFSVSKNAV
SVGDAITQLPGETAADAPVTIKFDDSVKTDLKLTDASGLSLHNLKDENGNLTNQYVVQNG
GKSYAATVAANGNVTLNKANVTYSDVANGIDTATQSGQLVQVGADSTGTPKAFVSVQGKS
FGIDDAALKNNTGDATATQPGTSGTTVVAASIHLSTGKNSVDADVTASTEFTGASTNDPL
TLLDKAIASVDKFRSSLGAVQNRLSSAVTNLNNTTTNLSEAQSRIQDADYATEVSNMSKA
QIIQQAGNSVLSKANQVPQQVLSLLQG
>gi|345355418| H38 (Hxx99.6%) 
MAQVINTNSLSLITQNNINKNQSALSTSIERLSSGLRINSAKDDAAGQAIANRFTSNIKG
LTQAARNANDGISLAQTTEGALSEINNNLQRVRELTVQATTGTNSDSDLSSIQDEIKSRL
DEIDRVSGQTQFNGVNVLAKDGSMKIQVGANDGQTISIDLQKIDSSTLGLNGFSVSKNAV
SVGDAITQLPGATAADAPVTIKFDDSVKTDLKLTDASGLSLHNLKDENGNLTNQYVVQNG
GKSYAATVAANGNVTLNKANVTYSDVANGIDTATQSGQLVQVGADSTGTPKAFVSVQGKS
FGIDDAALKNNTGDATATSPGTSGTTVVAASIHLSTGKNSVDADVTASTEFTGASTNDPL
TLLDKAIASVDKFRSSLGAVQNRLSSAVTNLNNTTTNLSEAQSRIQDADYATEVSNMSKA
QIIQQAGNSVLSKANQVPQQVLSLLQG
>gi|30059910| H39
MAQVINTNSLSLITQNNINKNQSALSTSIERLSSGLRINSAKDDAAGQAIANRFTSNIKG
LTQAARNANDGISLAQTAEGALSEINNNLQRVRELTVQATTGTNSDSDLSSIQDEIKSRL
DEIDRVSGQTQFNGVNVLAKNGSMAIQVGANDGQTISIDLQKIDSSTLGLSGFSVSQNSL
KLSDSITTIGNTTAASKNVDLSAVATKLGVNASTLSLHEVQDSAGDGTGTFVVSSGSDNY
AVSVDAASGAVNLNTTDVTYDDATNGVTGATQNGQLIKVTSDANGAAVGYVTIQGKNYQA
GATGVDVLANSGVAAPTTAVDTGTLQLSGTGATTELKGTATQNPLALLDKAIASVDKFRS
SLGAVQNRLSSAVTNLNNTTTNLSEAQSRIQDADYATEVSNMSKAQIVQQAGNSVLSKAN
QVPQQVLSLLQG
>gi|124516975| H40
SQSSLSSAIERLSSGLRINSAKDDAAGQAIANRFTANIKGLTQASRNANDGISVAQTTEG
ALNEINNNLQRIRELSVQATNGTNSDSDLSSIQAEITQRLEEIDRVSEQTQFNGVKVLAE
NNEMKIQVGANDGEAITINLAKIDAKTLGLDGFNIDGAQKATGSDLISKFKATGTDNYDV
GGDAYTVNVDSGAVKDKDNKDVFVSAADGSLT
>gi|124516973| H40
SQSSLSSAIERLSSGLRINSAKDDAAGQAIANRFTANIKGLTQASRNANDGISVAQTTEG
ALNEINNNLQRVRELTVQATNGTNSDSDLSSIQAEITQRLEEIDRVSEQTQFNGVKVLAE
NNEMKIQVGANDGETITINLAKIDAKTLGLDGFNIDGAQKATGSDLISKFKATGTDNYDV
GGDAYTVNVDSGAVKDKDNKDVFVSAADGSLT
>gi|124516981| H40
MAQVINTNSLSLLTQNNLNKSQSSLSSAIERLSSGLRINSAKDDAAGQAIANRFTANIKG
LTQASRNANDGISVAQTTEGALNEINNNLQRIRELSVQATNGTNSDSDLSSIQAEITQRL
EEIDRVSEQTQFNGVKVLAENNEMKIQVGANDGEAITINLAKIDAKTLGLDGFNIDGAQK
ATGSDLISKFKATGTDNYDVGGDAYTVNVDSGAVKDKDNKDVFVSAADGSLTTSSDTKVD
GKSIDATELAKLAINLADQKSIDYKGITFTNKSGTAFDANGKGVLTANIDGQDVKFTINS
TAATGADATITTDIDVYKNSAGQFTTTKVENKAATLSDLDLNAAKKTGSTLVVNGATYNV
SADGKTVTDTTPGAPKVMYLSKSEGGSPILVNEDAAKSLQSTTNPLETIDKALAKVDNLR
SDLGAVQNRFDSAITNLGNTVNNLSSARSRIEDADYATEVSNMSRAQILQQAGTSVLAQA
NQTTQNVLSLLR
>gi|25992231| H40
NKSQSSLSSAIERLSSGLRINSAKDDAAGQAIANRFTANIKGLTQASRNANDGISVAQTT
EGALNEINNNLQRIRELSVQATNGTNSDSDLSSIQAEITQRLEEIDRVSEQTQFNGVKVL
AENNEMKIQVGANDGEAITINLAKIDAKTLGLDGFNIDGAQKATGSDLISKFKATGTDNY
DVGGDAYTVNVDSGAVKDKDNKDVFVSAADGSLTTSSDTKVDGKSIDATELAKLAINLAD
QKSIDYKGITFTNKSGTAFDANGKGVLTANIDGQDVKFTINSTAATGADATITTDIDVYK
NSAGQFTTTKVENKAATLSDLDLNAAKKTGSTLVVNGATYNVSADGKTVTDTTPGAPKVM
YLSKSEGGSPILVNEDAAKSLQFTTNPLETIDKALAKVDNLRSDLGAVQNRFDFAITNLG
NTVNNLFSARSRIEDADYATEVSNMFRAQILQQAG
>gi|118403359| H40
MAQVINTNSLSLLTQNNLNKSQSSLSSAIERLSSGLRINSAKDDAAGQAIANRFTANIKG
LTQASRNANDGISVAQTTEGALNEINNNLQRVRELTVQATNGTNSDSDLSSIQAEITQRL
EEIDRVSEQTQFNGVKVLAENNEMKIQVGANDGETITINLAKIDAKTLGLDGFNIDGAQK
ATGSDLISKFKATGTDNYDVGGDAYTVNVDSGAVKDKDNKDVFVSAADGSLTTSSDTKVD
GKSIDATELAKLAINLADQKSIDYKGITFTNKSGTAFDANGKGVLTANIDGQDVKFTINS
KAATGADATITTDIDVYKNSAGQFTTTKVENKAATLSDLDLNAAKKTGSTLVVNGATYNV
SADGKTVTDTTPGAPKVMYLSKSEGGSPILVNEDAAKSLQSTTNPLETIDKALAKVDNLR
SDLGAVQNRFDSAITNLGNTVNNLSSARSRIEDADYATEVSNMSRAQILQQAGTSVLAQA
NQTTQNVLSLLR
>gi|30059912| H41
MAQVINTNSLSLITQNNINKNQSALSSSIERLSSGLRINSAKDDAAGQAIANRFTSNIKG
LTQAARNANDGISVAQTTEGALSEINNNLQRIRELTVQASTGTNSDSDLDSIQDEIKSRL
DEIDRVSGQTQFNGVNVLAKDGSMKIQVGANDGQTITIDLKKIDSDTLGLSGFNVNGKGA
VANAKATEADLTGAGFSQGAVDTNGNSTWTKSTTTNYSAATTADLLSTIKDGSTVTYAGT
DTGLGVAAAGNYTYDANSKSYSFNANGLTGANTATALKGYLGTGANTAKISIGGTEQEVN
IAKDGTITDTNGDALYLDITGNLTKNYAGSPPAATLDNVLASATVNATIKFDSGMTVDYT
AGTGANITGASISADDMAAKLSGKAYTVANGAESYDVAAVTGAVTTTAGNSPVYADADGK
LTTSASNTVTQTYHEFANGNIYDDKGSSLYKAADGSLTSEAKGKSEATADPLKALDEAIS
SIDKFRSSLGAVQNRLDSAVTNLNNTTTNLSEAQSRIQDADYATEVSNMSKAQIIQQAGN
SVLAKANQVPQQVLSLLQG
>gi|331059221| H41 (Hxx99.8%)  [gi|331663422| Hxx]
MAQVINTNSLSLITQNNINKNQSALSSSIERLSSGLRINSAKDDAAGQAIANRFTSNIKG
LTQAARNANDGISVAQTTEGALSEINNNLQRIRELTVQASTGTNSDSDLDSIQDEIKSRL
DEIDRVSGQTQFNGVNVLAKDGSMKIQVGANDGQTITIDLKKIDSDTLGLSGFNVNGKGA
VANAKATEADLTGAGFSQGAVDTNGNSTWTKSTTTNYSAATTADLLSTIKDGSTVTYAGT
DTGLGVAAAGNYTYDANSKSYSFNANGLTGANTATALKGYLGTGANTAKISIGGTEQEVN
IAKDGTITDTNGDALYLDTTGNLTKNYAGSPPAATLDNVLASATVNATIKFDSGMTVDYT
AGTGANITGASISADDMAAKLSGKAYTVANGAESYDVAAVTGAVTTTAGNSPVYADADGK
LTTSASNTVTQTYHEFANGNIYDDKGSSLYKAADGSLTSEAKGKSEATADPLKALDEAIS
SIDKFRSSLGAVQNRLDSAVTNLNNTTTNLSEAQSRIQDADYATEVSNMSKAQIIQQAGN
SVLAKANQVPQQVLSLLQG
>gi|33590227| H42
MAQVINTNSLSLITQNNIDKNQSALSTSIERLSSGLRINSAKDDAAGQAIANRFTSNIKG
LTQAARNANDGISLAQTTEGALSEINNNLQRVRELTVQATTGTNSDSDLSSIQDEIKSRL
AEIDRVSGQTQFNGVNVLAKNGSLNIQVGANDGQTISIDLQKIDSSALGLSGFSVAGGAL
KLSDTVTQVGDGSAAPVKVDLDAAATDIGTALGQKVNASSLTLHNILDKDGAATENYVVS
YGSDNYAASVADDGTVTLNKTDITYSGGDITGATKDDTLIKVAANSDGEAVGFATVQGKN
YEITDGVKNQSTAAPTDIAQTIDLDTADEFTGASTADPLALLDKAIAQVDTFRSSLGVVQ
NRLDSAVTNLNNTTTNLSEAQSRIQDADYATEVSNMSKAQIIQQAGNSVLAKANQVPQQV
LSLLQG
>gi|6941884| H42
MAQVINTNSLSLITQNNINKNQSALSTSIERLSSGLRINSAKDDAAGQAIANRFTSNIKG
LTQAARNANDGISLAQTTEGALSEINNNLQRVRELTVQATTGTNSDSDLSSIQDEIKSRL
AEIDRVSGQTQFNGVNVLAKNGSLNIQVGANDGQTISIDLQKIDSSALGLSGFSVAGGAL
KLSDTVTQVGDGSAAPVKVDLDAAATDIGTALGQKVNASSLTLHNILDKDGAATENYVVS
YGSDNYAASVADDGTVTLNKTDITYSGGDITGATKDDTLIKVAANSDGEAVGFANVQGKN
YEITDGVKTQSTAAPTDIAQTIDLDTADEFTGASTADPLALLDKAIAQVDTFRSSLGAVQ
NRPDSAVTNLNNTTTNLSEAQSRIQDADYATEVSNMSKAQIIQQAGNSVLAKANQVPQQV
LSLLQG
>gi|30059914| H42
MAQVINTNSLSLITQNNINKNQSALSTSIERLSSGLRINSAKDDAAGQAIANRFTSNIKG
LTQAARNANDGISLAQTTEGALSEINNNLQRVRELTVQATTGTNSDSDLSSIQDEIKSRL
AEIDRVSGQTQFNGVNVLAKNGSLNIQVGANDGQTISIDLQKIDSSALGLSGFSVAGGAL
KLSDTVTQVGDGSAAPVKVDLDAAATDIGTALGQKVNASSLTLHNILDKDGAATENYVVS
YGSDNYAASVADDGTVTLNKTDITYSGGDITGATKDDTLIKVAANSDGEAVGFATVQGKN
YEITDGVKNQSTAAPTDIAQTIDLDTADEFTGASTADPLALLDKAIAQVDTFRSSLGAVQ
NRLDSAVTNLNNTTTNLSEAQSRIQDADYATEVSNMSKAQIIQQAGNSVLAKANQVPQQV
LSLLQG
>gi|33590233| H42
MAQVINTNSLSLITQNNINKNQSALSTSIERLSSGLRINSAKDDAAGQAIANRFTSNIKG
LTQAARNANDGISLAQTTEGALSEINNNLQRVRELTVQATTGTNSDSDLSSIQDEIKSRL
AEIDRVSGQTQFNGVNVLAKNGSLNIQVGANDGQTISIDLQKMDSSALGLSGFSVAGGAL
KLSDTVTQVGDGSAAPVKVDLDAAATDIGTALGQKVNASSLTLHNILDKDGAATENYVVS
YGSDNYAASVADDGTVTLNKTDITYSGGDITGATKDDTLIKVAANSDGEAVGFATVQGKN
YEITDGVKNQSTAAPTDIAQTIDLDTADEFTGASTADPLALLDKAIAQVDTFRSSLGAVQ
NRLDSAVTNLNNTTTNLSEAQSRIQDADYATEVSNMSKAQIIQQAGNSVLAKANQVPQQV
LSLLQG
>gi|6941886| H43 [gi|30059916| H43]
MAQVINTNSLSLITQNNINKNQSALSSSIERLSSGLRINSAKDDAAGQAIANRFTSNIKG
LTQAARNANDGISLAQTTEGALSEINNNLQRVRELTVQATTGTNSESDLSSIQDEIKSRL
EEIDRVSGQTQFNGVNVLAKDGTMKIQVGANDGQTISIDLKKIDSSTLGLTGFDVSTKAN
ISTTAVTGAATTTYADSAVAIDIGTDISGIAADAALGTINFDNTTGKYYAQITSAANPGL
DGAYEIHVNDADGSFTVAASDKQAGAAPGTALTSGKVQTATTTPGTAVDVTAAKTALAAA
GADTSGLKLVQLSNTDSAGKVTNVGYGLQNDSGTIFATDYDGTTVTTPGAETVTYKDASG
NSTTAAVTLGGSDGKTNLVTAADGKTYGATALNGADLSDPNNTVKSVADNAKPLAALDDA
IAMVDKFRSSLGAVQNRLDSAVTNLNNTTTNLSEAQSRIQDADYATEVSNMSKAQIIQQA
GNSVLSKANQVPQQVLSLLQG
>gi|125659369| H44
MAQVINTNSLSLITQNNINKNQSSMSTAIERLSSGLRINSAKDDAAGQAIANRFTSNIKG
LTQAARNANDGISVAQTTEGALSEINNNLQRIRELTVQSSTGTNSKSDLDSIQDEIKSRL
DEIDRVSGQTQFNGVNVLAKDGSMKIQVGANDGQTITIDLKKIDSSTLNLTGFNVNGEGS
VANKAATKADLTAAQLTTTAAGGTIAAPAADANGVTKYTVSAGLNESTVADVFAGLGDTA
VVNANITSGFDAVTGNNYTYHKDTNDFTFNATIAAGDATTPSNSAKLQSILTPKAGDTAH
LNVKIGATSVDVVLSSDGKITAKDGSKLFIGIDGNLTQNSAGAGIKPATLDALTQNTTTP
AAAVPVTITTEDKTEIKLAGATVAGQSGAIVVTGARISAEAMQSATKTTGFTTGTTTVAA
NTGKVTIGGNQAYTQTDGTLAAKNETEIFLQKDGSITNNSGKAVYVQEDGKFTTDAATKA
ATTADPLKALDDAISSIDKFRSSLGAVQNRLDSAVTNLNNTTTNLSEAQSRIQDADYATE
VSNMSKAQIIQQAGNSVLAKANQVPQQVLSLLQG
>gi|125659364| H44
MAQVINTNSLSLITQNNINKNQSALSTSIERLSSGLRINSAKDDAAGQAIANRFTSNIKG
LTQAARNANDGISLAQTTEGALSEINNNLQRVRELTVQATTGTNSDSDLSSIQDEIKSRL
DEIDRVSGQTQFNGVNVLAKDGSMKIQVGANDGQTISIDLQKIDSSTLGLNGFSVSKNAV
SVGDAITQLPGETAADAPVTIKFDDSVKTDLKLTDASGLSLHNLKDENGNLTNQYVVQNG
GKSYAATVAANGNVTLNKANVTYSDVANGIDTATQSGQLVQVGADSTGTPKAFVSVQGKS
FGIDDAALKNNTGDATATPPGTSGTTVVAASIHLSTGKNSVDADVTASTEFTGASTNDPL
TLLDKAIASVDKFRSSLGAVQNRLSSAVTNLNNTTTNLSEAQSRIQDADYATEVSNMSKA
QIIQQAGNSVLSKANQVPQQVLSLLQG
>gi|88683097| H44
MAQVINTNSLSLITQNNINKNQSSMSTAIERLSSGLRINSAKDDAAGQAIANRFTSNIKG
LTQAARNANDGISVAQTTEGALSEINNNLQRIRELTVQSSTGTNSQSDLDSIQDEIKSRL
DEIDRVSGQTQFNGVNVLAKDGSMKIQVGANDGQTITIDLKQIDSNTLKLSGFNVNGKGG
VANAVATAADMTAAGFTLAGNTYTGSAGFKAASSADVLGSLANGDTVLSAGTVADGLSGA
ANTYTYDKANDKFTFGVTGATSAQVLSYLNPSAGDTTSATVTIGTTKQDVIIAKDGTLTA
KDDGAALYLDTTGNLTKNSAGTPPVATLAGXQANGGGTAIASSITTASGETLTLAGGTAG
TIDVTNASISADKLQSGAAAAGYTTSTGYAVDNAGAVKNGAADVYVDNNAALTTTNTATY
FVQTDGSITNGSGKVAHKDANGKITTDAQTATTATTDPLKALDDAISSIDKFRSSLGAVQ
NRLSSAVTNLNNTTTNLSEAQSRIQDADYATEVSNMSKAQIIQQAGNSVLAKANQVPQQV
LSLXQG
>gi|30059918| H45
MAQVINTNSLSLITQNNINKNQSALSSSIERLSSGLRINSAKDDAAGQAIANRFTSNIKG
LTQAARNANDGISVAQTTEGALSEINNNLQRIRELTVQASTGTNSDSDLDSIQDEIKSRL
DEIDRVSGQTQFNGVNVLAKDGSMKIQVGANDGQTITIDLKKIDSDTLGLNGFNVNGKGT
IANKAATVSDLTAAGATGTGPYAVTTNNTALSASDALSRLKTGDTVTTTGSSAAIYTYDA
AKGNFTTQATVADGDVVNFANTLKPAAGTTASGVYTRSTGDVKFDVDANGDVTIGGKAAY
LDATGNLSTNNPGIASSAKLSDLFASGSTLATTGSIQLSGTTYNFGAAATSGVTYTKTVS
ADTVLSTVQSAATANTAVTGATIKYNTGIQSATASFGGVNTNGAGNSNDTYTDADKELTT
TASYTINYNVDKDTGTVTVASNGAGATGKFAATVGAQAYVNSTGKLTTETTSAGTATKDP
LAALDEAISSIDKFRSSLGAIQNRLDSAVTNLNNTTTNLSEAQSRIQDADYATEVSNMSK
AQIIQQAGNSVLAKANQVPQQVLSLLQG
>gi|6009843| H45
MAQVINTNSLSLITQNNINKNQSALSSSIERLSSGLRINSAKDDAAGQAIANRFTSNIKG
LTQAARNANDGISVAQTTEGALSEINNNLQRIRELTVQASTGTNSDSDLDSIQDEIKSRL
DEIDRVSGQTQFNGVNVLAKDGSMKIQVGANDGQTITIDLKKIDSDTLGLNGFNVNGKGT
IANKAATVSDLTAAGATGTGPYAVTTNNTALSASDALSRLKTGDTVTTTGSSAAIYTYDA
AKGNFTTQATVADGDVVNFANTLKPAAGTTASGVYTRSTGDVKFDVDANGDVTIGGKAAY
LDATGNLSTNNAGIASSAKLSDLFASGSTLATTGSIQLSGTTYNFGAAATSGVTYTKTVS
ADTVLSTVQSAATANTAVTGATIKYNTGIQSATASFGGVNTNGAGNSNDTYTDADKELTT
TASYTINYNVDKDTGTVTVASNGAGATGKFAATVGAQAYVNSTGKLTTETTSAGTATKDP
LAALDEAISSIDKFRSSLGAIQNRLDSAVTNLNNTTTNLSEAQSRIQDADYATEVSNMSK
AQIIQQAGNSVLAKANQVPQQVLSLLQG
>gi|323186803| H45 (Hxx99.1%) 
MAQVINTNSLSLITQNNINKNQSALSSSIERLSSGLRINSAKDDAAGQAIANRFTSNIKG
LTQAARNANDGISVAQTTEGALSEINNNLQRIRELTVQASTGTNSDSDLDSIQDEIKSRL
DEIDRVSGQTQFNGVNVLAKDSSMKIQVGANDGQTITIDLKKIDSDTLGLNGFNVNGKGT
IANKAATVSDLTAAGATGTGPYAVTTNNTALSASDALSRLKTGDTVTTTGSSAATYTYDA
AKGNFTTQATVADGDVVNFANTLKPAAGTTASGVYTRSTGDVKFDVDANGDVTIGGKAAY
LDATGNLSTNNADIASSAKLSDLFASGSTLATTGSIQLSGTTYNFGAAATSGVTYTKTVS
ADTVLSTVQSAATANTAVTGATIKYNTGIQSATASFGGANTNGAGNSNDTYTDADKELTT
TASYTINYNVDKDTGTVTVASNGAGATGKFAATVGAQAYVNSTGKLTTETTSAGTATKDP
LAALDDAISSIDKFRSSLGAIQNRLDSAVTNLNNTTTNLSEAQSRIQDADYATEVSNMSK
AQIIQQAGNSVLAKANQVPQQVLSLLQG
>gi|218369499| H45 (Hxx99.5%)  [gi|349738285| Hxx] [gi|218699513| Hxx] [gi|342722669| Hxx]
MAQVINTNSLSLITQNNINKNQSALSSSIERLSSGLRINSAKDDAAGQAIANRFTSNIKG
LTQAARNANDGISVAQTTEGALSEINNNLQRIRELTVQASTGTNSDSDLDSIQDEIKSRL
DEIDRVSGQTQFNGVNVLAKDGSMKIQVGANDGQTITIDLKKIDSDTLGLNGFNVNGKGT
IANKAATVSDLTAAGATGTGPYAVTTNNTALSASDALSRLKTGDTVTTTGSSAATYTYDA
AKGNFTTQATVADGDVVNFANTLKPAAGTTASGVYTRSTGDVKFDVDANGDVTIGGKAAY
LDATGNLSTNNAGIASSAKLSDLFASGSTLATTGSIQLSGTTYNFGAAATSGVTYTKTVS
ADTVLSTVQSAATANTAVTGATIKYNTGIQSATASFGGANTNGAGNSNDTYTDADKELTT
TASYTINYNVDKDTGTVTVASNGAGATGKFAATVGAQAYVNSTGKLTTETTSAGTATKDP
LAALDDAISSIDKFRSSLGAIQNRLDSAVTNLNNTTTNLSEAQSRIQDADYATEVSNMSK
AQIIQQAGNSVLAKANQVPQQVLSLLQG
>gi|323977896| H45 (Hxx99.3%) 
MAQVINTNSLSLITQNNINKNQSALSSSIERLSSGLRINSAKDDAAGQAIANRFTSNIKG
LTQAARNANDGISVAQTTEGALSEINNNLQRIRELTVQATTGTNSDSDLDSIQDEIKSRL
DEIDRVSGQTQFNGVNVLAKDGSMKIQVGANDGQTITIDLKKIDSDTLGLNGFNVNGKGT
IANKAATVSDLTAAGATGTGPYAVTTNNTALSASDALSRLKTGDTVTTTGSSAATYTYDA
AKGNFTTQATVADGDVVNFANTLKPAAGTTASGVYTRSTGDVKFDVDANGDVTIGGKAAY
LDATGNLSTNNAGIASSAKLSDLFASGSTLATTGSIQLSGTTYNFGAAATSGVTYTKTVS
ADTVLSTVQSAATANTAVTGATIKYNTGIQSATASFGGANTNGAGNSNDTYTDADKELTT
TASYTINYNVDKDTGTVTVASNGAGATGKFAATVGAQAYVNSTGKLTTETTSAGTATKDP
LAALDDAISSIDKFRSSLGAIQNRLDSAVTNLNNTTTNLSEAQSRIQDADYATEVSNMSK
AQIIQQAGNSVLAKANQVPQQVLSLLQG
>gi|6009845| H46
MAQVINTNSLSLITQNNINKNQSALSSSIERLSSGLRINSAKDDAAGQAIANRFTSNIKG
LTQAARNANDGISVAQTTEGALSEINNNLQRVRELTVQATTGTNSQSDLDSIQDEIKSRL
DEIDRVSGQTQFNGVNVLAKDGSMKIQVGANDGQTITIDLKKIDSSTLKLTGFNVNGSVA
NTAATKDELAAAAAAAGTTPAVGTDGVTKYTVDAGLNKATAANVFANLADGAVVDASISN
GFGAAAATDYTYNKATNDFTFNASIAAGAAAGDSNSAALQSFLTPKAGDTANLSVKIGTT
SVNVVLASDGKITAKDGSALYIDSTGNLTQNSAGTVTAATLDGLTKNHDATGAVGVDITT
ADGATISLAGSANAATGTQSGAITLKNVRISADALQSAAKGTVINVDNGADDISVSKTGV
VTTGGAPTYTDADGKLTTTNTVDYFLQTDGSVTNGSGKGVYTDAAGKFTTDAATKAATTT
DPLKALDDAISQIDKFRSSLGAIQNRLDSAVTNLNNTTTNLSEAQSRIQDADYATEVSNM
SKAQIIQQAGNSVLAKANQVPQQVLSLLQG
>gi|30059920| H46
MAQVINTNSLSLITQNNINKNQSALSSSIERLSSGLRINSAKDDAAGQAIANRFTSNIKG
LTQAARNANDGISVAQTTEGALSEINNNLQRVRELTVQATTGTNSQSDLDSIQDEIKSRL
DEIDRVSGQTQFNGVNVLAKDGSMKIQVGANDGQTITIDLKKIDSSTLKLTGFNVNGSGS
VANTAATKDELAAAAAAAGTTPAVGTDGVTKYTVDAGLNKATAANVFANLADGAVVDASI
SNGFGAAAATDYTYNKATNDFTFNASIAAGAAAGDSNSAALQSFLTPKAGDTANLSVKIG
TTSVNVVLASDGKITAKDGSALYIDSTGNLTQNSAGTVTAATLDGLTKNHDATGAVGVDI
TTADGATISLAGSANAATGTQSGAITLKNVRISADALQSAAKGTVINVDNGADDISVSKT
GVVTTGGAPTYTDADGKLTTTNTVDYFLQTDGSVTNGSGKGVYTDAAGKFTTDAATKAAT
TTDPLKALDDAISQIDKFRSSLGAIQNRLDSAVTNLNNTTTNLSEAQSRIQDADYATEVS
NMSKAQIIQQAGNSVLAKANQVPQQVLSLLQG
>gi|325650986| H46
AQVINTNSLSLITQNNINKNQSALSSSIERLSSGLRINSAKDDAAGQAIANRFTSNIKGL
TQAARNANDGISVAQTTEGSLSSINNNLQRVRELTVQATTGTNSQSDLDSIQDEIKSRLD
EIDRVSGQTQFNGLNVLAKDGSMKIQVGANDGQTITIDLKKIDSSTLKLTGFNVNGSGSV
ANTAATKDELAAAAAAAGTTPAVGTDGVTKYTVDAGLNKATAANVFANLADGAVVDASIS
NGFGAAAATDYTYNKATNDFTFNASIAAGAAAGDSNSAALQSFLTPKAGDTANLSVKIGT
TSVDVVLASDGKITAKDGSALYIDSTGNLTQNSAGTVTAATLDGLTKNHDATGAVGVDIT
TADGATISLAGSANAATGTQSGAITLKKVRISADALQSAAKGTVINVDN
>gi|154710458| H47
MAQVINTNSLSLLTQNNLNKSQSSLSSAIERLSSGLRINSAKDDAAGQAIANRFTSNIKG
LTQASRNANDGISVAQTTEGALGEINNNLQRIRELTVQATNGTNSQSDMESIQAEITQRL
DEIDRVSQQTEFNGVSVLGEDKTLKIQVGANDNQSIDINLKKIDSTVLKLRDLDVVSETQ
YKDGATTLKGDIKDSTSVQGKFDTTSEAAISFKDGKYYAVVSKSTTTDNNGIYAASVDSD
GNVTIDASKKVTVDLADAAGDLTKTKVVDEDATAATKTSNPLSKIDDAISDVDSLRSDLG
AVQNRFDSAITNLGNTVNNLSSARSRIEDSDYATEVSNMSRAQILQQAGTSVLAQANQTT
QNVLSLLR
>gi|154710457| H47
MNDISYGREAEKWPREYSMLARRIQFLRFNDYPVKLVSGNGQSIIGYISKFNQKENMILA
SDEAKGSNRIEVKLEFLASLEELPIGENLTTRLIAADVFNVQPCDPTRKDFFSICNKCFK
QGVGIKVHMLDGRILIGETTGVNACQVGMIRPNGNHMQIMFDWVSRITSSDYSD
>gi|46093544| H47 (Hxx99.4%) 
MNDISYGREAEKWPREYSMLARRIQFLRFNDYPVKLVSGNGQSIIGYISKFNQKENMILA
SDEAKGSNRIEVKLEFLASLEELPIGENLTARLIAADVFNVQPCDPTRKDFFSICNKCFK
QGVGIKVHMLDGRILIGETTGVNACQVGMIRPNGNHMQIMFDWVSRITSSDYSD
>gi|46093551| H47 (Hxx99.4%) 
MNDISYGREAEKWPREYSMLARRIQFLRFNDYPVKLVSGNGQSIIGYISKFNQKENMILA
SDEAKGSNRIEVKLEFLASLEELPVGENLTTRLIAADVFNVQPCDPTRKDFFSICNKCFK
QGVGIKVHMLDGRILIGETTGVNACQVGMIRPNGNHMQIMFDWVSRITSSDYSD
>gi|89143094| H48
MAQVINTNSLSLITQNNINKNQSALSSSIERLSSGLRINSAKDDAAGQAIANRFTSNIKG
LTQAARNANDGISVAQTTEGALSEINNNLQRVRELTVQATTGTNSESDLSSIQDEIKSRL
DEIDRVSGQTQFNGVNVLAKNGSMKIQVGANDNQTITIDLKQIDAKTLGLDGFSVKNNDT
VTTSAPVTAFGATTTNNIKLTGITLSTEAATDTGGTNPASIEGVYTDNGNDGTVTMATGA
TANATVTDANTTKATTITSGGTPVQIDNTAGSATANLGAVSLVKLQDSKGNDTDTYALKD
TNGNLYAADVNETTGAVSVKTITYTDSSGAASSPTAVKLGGDDGKTEVVDIDGKTYDSAD
LNGGNLQTGLTAGGEALTAVANGKTTDPLKALDDAIASVDKFRSSLGAVQNRLDSAVTNL
NNTTTNLSEAQSRIQDADYATEVSNMSKAQIIQQAGNSVLAKANQVPQQVLSLLQG
>gi|89143092| H48
MAQVINTNSLSLITQNNINKNQSALSSSIERLSSGLRINSAKDDAAGQAIANRFTSNIKG
LTQAARNANDGISVAQTTEGALSEINNNLQRVRELTVQATTGTNSESDLSSIQDEIKSRL
DEIDRVSGQTQFNGVNVLAKNGSMKIQVGANDNQTITIDLKQIDAKTLGLDGFSVKNNDT
VTTSAPVTAFGATTTNNIKLTGITLSTEAATDTGGTNPASIEGVYTDNGNDYYAKVQIDN
TAGSATANLGAVSLVKLQDSKGNDTDTYALKDTNGNLYAADVNETTGAVSVKTITYTDSS
GAASSPTAVKLGGDDGKTEVVDIDGKTYDSADLNGGNLQTGLTAGGEALTAVANGKTTDP
LKALDDAIASVDKFRSSLGAVQNRLDSAVTNLNNTTTNLSEAQSRIQDADYATEVSNMSK
AQIIQQAGNSVLAKANQVPQQVLSLLQG
>gi|120312| H48 (Hxx100.0%)  [gi|6009847| H48] [gi|30059922| H48] [gi|1788232| H48] [gi|315136560| Hxx] [gi|344195624| Hxx] [gi|238901132| Hxx] [gi|16129870| Hxx] [gi|1736591| Hxx] [gi|146312| Hxx] [gi|253773124| Hxx] [gi|342364917| Hxx] [gi|238861106| Hxx]
MAQVINTNSLSLITQNNINKNQSALSSSIERLSSGLRINSAKDDAAGQAIANRFTSNIKG
LTQAARNANDGISVAQTTEGALSEINNNLQRVRELTVQATTGTNSESDLSSIQDEIKSRL
DEIDRVSGQTQFNGVNVLAKNGSMKIQVGANDNQTITIDLKQIDAKTLGLDGFSVKNNDT
VTTSAPVTAFGATTTNNIKLTGITLSTEAATDTGGTNPASIEGVYTDNGNDYYAKITGGD
NDGKYYAVTVANDGTVTMATGATANATVTDANTTKATTITSGGTPVQIDNTAGSATANLG
AVSLVKLQDSKGNDTDTYALKDTNGNLYAADVNETTGAVSVKTITYTDSSGAASSPTAVK
LGGDDGKTEVVDIDGKTYDSADLNGGNLQTGLTAGGEALTAVANGKTTDPLKALDDAIAS
VDKFRSSLGAVQNRLDSAVTNLNNTTTNLSEAQSRIQDADYATEVSNMSKAQIIQQAGNS
VLAKANQVPQQVLSLLQG
>gi|6009849| H49
MAQVINTNSLSLITQNNINKNQSALSSSIERLSSGLRINSAKDDAAGQAIANRFTSNIKG
LTQAARNANDGISVAQTTEGALSEINNNLQRIRELTVQASTGTNSDSDLDSIQDEIKSRL
DEIDRVSGQTQFNGVNVLAKDGSMKIQVGANDGQTITIDLKKIDSDTLGLNGFNVNGKGT
IANKAATISDLAATGANVTNSSNIVVTTKFNALDAATAFSKLKDGDSVAVAAQKYTYNAS
TNDFTTENTVATGTATTDLGATLKAAAGAESIRYIYLLQMVKLTLMLMQAVISLLAAKRL
SWVGGALTTNDPTGSTPATMSSLFKAADDKDAAQSSIDFGGKKYEFAGGNSTNGGGVKFK
DTVSSDALLAQVKADSTANNVKITFNNGPLSFTASFQNGVSGSAASNAAYIDSEGELTTT
ESYNTNYSVDKDTGAVSVTGGSGTGKYAANVGAQAYVGADGKLTTNTTSTGSATKDPLNA
LDEAIASIDKFRSSLGAIQNRLDSAVTNLNNTTTNLSEAQSRIQDADYATEVSNMSKAQI
IQQAGNSVLAKANQVPQQVLSLLQG
>gi|16901500| H49
MAQVINTNSLSLITQNNINKNQSALSSSIERLSSGLRINSAKDDAAGQAIANRFTSNIKG
LTQAARNANDGISVAQTTEGALSEINNNLQRIRELTVQASTGTNSDSDLDSIQDEIKSRL
DEIDRVSGQTQFNGVNVLAKDGSMKIQVGANDGQTITIDLKKIDSDTLGLNGFNVNGKGT
IANKAATISDLAATGANVTNSSNIVVTTKFNALDAATAFSKLKDGDSVAVAAQKYTYNAS
TNDFTTENTVATGTATTDLGATLKAAAGQSQSGTYTFANGKVNFDVDASGNITIGGEKAF
LVGGALTTNDPTGSTSATMSSLFKAADDKDAAQSSIDFGGKKYEFAGGNSTNGGGVKFKD
TVSSDALLAQVKADSTANNVKITFNNGPLSFTASFQNGVSGSAASNAAYIDSEGELTTTE
SYNTNYSVDKDTGAVSVTGGSGTGKYAANVGAQAYVGADGKLTTNTTSTGSATKDPLNAL
DEAIASIDKFRSSLGAIQNRLDSAVTNLNNTSTNLSEAQSRIQDADYATEVSNMSKAQII
QQAGNSVLAKANQVPQQVLSLLQG
>gi|535045| H49 (Hxx99.3%) 
MAQVINTNSLSLITQNNINKNQSALSSSIERLSSGLRINSAKDDAAGQAIANRFTSNIKG
LTQAARNANDGISVAQTTEGALSEINNNLQRIRELTVQASTGTNSDSDLDSIQDEIKSRL
DEIDRVSGQTQFNGVNVLAKDGSMKIQVGANDGQTITIDLKKIDSDTLGLNGFNVNGKGT
IANKAATISDLAATGAIVTNSSNIVVVTTKFNALDAATAFSKLKDGDSVAVAAQKYTYNA
STNDFTTENTVATGTATTDLGATLKAAAGQSQSGTYTFANGKVNFDVDASGNITIGGEKA
FLVGGALTTNDPTGSTPATMSSLFKAADDKDAAQSSIDFGGKKYEFAGGNSTNGGGVKFK
DTVSSDALLAQVKADSTANNVKITFNNGPLSFTASFQNGVSGSAASNAAYIDSEGELTTT
ESYNTNYSVDKDTGAVSVTGGSGTGKYAANVGAQAYVGADGKLTTNTTSTGSATKDPLNA
LDEAIASIDKFRSSLGAIQNRLDSAVTNLNNTTTNLSEAQSRIQDADYATEVSNMSKAQI
IQQAGNSVLAKANQVPQQVLSLLQG
>gi|30059924| H49 [gi|315061223| Hxx] [gi|323186300| Hxx] [gi|307314170| Hxx] [gi|323378200| Hxx] [gi|306906139| Hxx]
MAQVINTNSLSLITQNNINKNQSALSSSIERLSSGLRINSAKDDAAGQAIANRFTSNIKG
LTQAARNANDGISVAQTTEGALSEINNNLQRIRELTVQASTGTNSDSDLDSIQDEIKSRL
DEIDRVSGQTQFNGVNVLAKDGSMKIQVGANDGQTITIDLKKIDSDTLGLNGFNVNGKGT
IANKAATISDLAATGANVTNSSNIVVTTKFNALDAATAFSKLKDGDSVAVAAQKYTYNAS
TNDFTTENTVATGTATTDLGATLKAAAGQSQSGTYTFANGKVNFDVDASGNITIGGEKAF
LVGGALTTNDPTGSTPATMSSLFKAADDKDAAQSSIDFGGKKYEFAGGNSTNGGGVKFKD
TVSSDALLAQVKADSTANNVKITFNNGPLSFTASFQNGVSGSAASNAAYIDSEGELTTTE
SYNTNYSVDKDTGAVSVTGGSGTGKYAANVGAQAYVGADGKLTTNTTSTGSATKDPLNAL
DEAIASIDKFRSSLGAIQNRLDSAVTNLNNTTTNLSEAQSRIQDADYATEVSNMSKAQII
QQAGNSVLAKANQVPQQVLSLLQG
>gi|6009851| H51 [gi|30059926| H51]
MAQVINTNSLSLITQNNINKNQSALSSSIERLSSGLRINSAKDDAAGQAIANRFTSNIKG
LTQAARNANDGISLAQTTEGALSEINNNLQRVRELTVQATTGTNSDSDLASIQDEIKSRL
SEIDRVSGQTQFNGVNVLSKDGSLKIQVGANDGQTISIDLKKIDSDTLGLNGFNVNGSGT
IANKAATISDLTAQKAVDNGNGTYKVTTSNAALTASQALSKLSDGDTVDIATYAGGTSST
VSYKYDADAGNFSYNNTANKTSAAAGTLADTLLPAAGQTKTGTYKAATGDVNFNVDATGN
LTIGGQQAYLTTDGNLTTNNSGGAATATLKELFTLAGDGKSLGNGGTATVTLDNTTYNFK
AAANVTDGAGVIAAAGVTYTATVSKDVILAQLQSASQAAATATDGDTVATINYKSGVMIG
SATFTNGKGTADGMTSGTTPVVATGAKAVYVDGNNELTSTASYDTTYSVNADTGAVKVVS
GTGTGKFEAVAGADAYVSKDGKLTTETTSAGTATKDPLAALDAAISSIDKFRSSLGAIQN
RLDSAVTNLNNTTTNLSEAQSRIQDADYATEVSNMSKAQIIQQAGNSVLAKANQVPQQVL
SLLQG
>gi|30059928| H52
MAQVINTNSLSLITQNNINKNQSALSSSIERLSSGLRINSAKDDAAGQAIANRFTSNIKG
LTQAARNANDGISVAQTTEGALSEINNNLQRIRELTVQASTGTNSDSDLDSIQDEIKSRL
DEIDRVSGQTQFNGVNVLAKDGSMKIQVGANDGQTISIDLQKIDSSTLGLKGFSVSGNAL
KVSDAITTVPGANAGDAPVTVKFGANDTAAAAMAKTLGISDTSGLSLHNVQSADGKATGT
YVVQSGNDFYSASVNAGGVVTLNTTNVTFTDPANGVTTATQTGQPIKVTTNSAGAAVGYV
TIQGKDYLAGADGKDAIENGGDAATNEDTKIQLTDELDVDGSVKTAATATFSGTATNDPL
ALLDKAISQVDTFRSSLGAVQNRLDSAVTNLNNTTTNLSEAQSRIQDADYATEVSNMSKA
QIIQQAGNSVLSKANQVPQQVLSLLQG
>gi|290918477| H52 (Hxx80.8%) 
PIQNNINKNQSALSSSIERLSSGLRINSAKDDAAGQAIANRFTSNIKGLTQAARNANDGI
SLAQTTEGALSEINNNLQRVRELTVQATTGTNSDSDLSSIQDEIKSRLDEIDRVSGQTQF
NGVNVLAKDGSMKIQVGANDGQTVSIDLQKIDSSALGLKGFSVSGNALKVGDAITSIPGA
TAPVAIDFGDATVAGSIAKTLGVTDNSGLSLHNILDKVGKATNTYVIQSGSNSYSASVTA
GGTVTLNTTNVTYDDPANGVTAAKQTGQPIKVTTNSNGEAVGYVSVQGKDYLAGVTGTGK
DAVANGQTAAIATTLRVSDDPADATKLATTTFTGTATSDPLALLDKAIASVDKFRSSLGA
VQNRLDSAVTNLNNTTTNLSEAQSRIQDADYATEVSNMSKAQIIQQAGNSVLPKL
>gi|46093552| H53
MAQVINTNSLSLLTQNNLNKSQSSLSSAIERLSSGLRINSAKDDAAGQAIANRFTSNIKG
LTQASRNANDGISIAQTTEGALNEINNNLQRVRELAVQSQNGTNSDSDVQSIQEEIQQRL
AEIDRVSGQTQFNGVKVLTSDSKLSIQVGANDGEKIDIDLKKIDTGTLGLANFSVDSKFD
STSTKTVANGGDIVLSSKTIKAEIQIDSHSADPKAADGLYALKDGTGYAVKDKDGAYHAA
VKNADGKVTWDSSDTSVTATDVDQTTKVTEFQEVYKKVAANTSGLAANQTFKSYKKDNGE
LGYVVENADGTFNRANVDSKTGVVSVGTKISTSPDVLATIDNALKIVDSQRSSLGAIQNR
FDSAITNLGNTVNNLSSARSRIEDSDYATEVSNMSRAQILQQAGTSVLAQANQTTQNVLS
LLR
>gi|283982453| H53
MNDISYGREAEKWPREYSMLARRIQILRFNDYPVKLVSGNGQSIIGYISKFNQKENMILA
SDEAKGSNRIEVKLEFLASLEELPVGENLTTRLIAADVFNVQPCDPTRKDFFSICNKCFK
QGVGIKVHMLDGRILIGETTGVNACQVGMIRPNGNHMQIMFDWVSRITSSDYSD
>gi|46093563| H54
MAQVINTNSLSLLTQNNLNKSQSSLSSAIERLSSGLRINSAKDDAAGQAIANRFTANIKG
LTQASRNANDGISVAQTTEGALSEINNNLQRVRELTVQATNGTNSDSDLSSIQAEITQRL
NEIDRVSGQTQFNGVKVLASKNTLTIQVGANDGETIDINLKEINSQTLGLDKLNVQKAYT
PSGENVKVDTTTYTTTYTDGTAIKNKAALATDVNNASSIGVSDAIPGDIKFNETSGKYYV
AITSTEHNDKNGDYEITVDKDGSAALVAGQSSPKSLEDVGATKNVTAYQVANTQSNTQSV
DATVSAGAISELKTGGVDNTAAGNAKLVKMTYTDSNGKKVEGGYALKVGDDYYAADYEST
SKTVTVRTTSYKDVDGVPQKGLNKIGGADGKTETVTIGEKTYAADKLKDHDFSKQATLGE
EATTTTVNPLDAIDKALAQVDSLRSDLGAVQNRFDSTITNLGNTLNNLSSARSRIEDADY
ATEVSNMSRAQILQQAGTSVLAQANQTTQNVLSLLR
>gi|307553085| H54 (Hxx27.9%) 
MRFSTQMMYQQNMRGITNSQAEWMKYGEQMSTGKRVVNPSDDPIAASQAVVLSQAQAQNS
QYTLARTFATQKVSLEESVLSQVTTAIQNAQEKIVYASNGTLSDDDRASLATDIQGLRDQ
LLNLANTTDGNGRYIFAGYKTETAPFSEADGDYVGGTESIKQQVDASRSMVIGHTGDKIF
DSITSNAVAEPDGSASETNLFAMLDSAIAALKTPVADSEADKETAAAALDKTNRGLKNSL
NNVLTVRAELGTQLNELESLDSLGSDRALGQTQQMSDLVDVDWNATISSYIMQQTALQAS
YKAFTDMQGLSLFQLNK
>gi|46093564| H54 (Hxx100.0%)  [gi|283982455| H54]
MVNDITYGREAEVWPRDYSMLARRIQFLRFNDYPIKLVSSNGHSIIGYISKFNQKENMIL
ASDEAKGNNRVEVKLESIASLEELLVGKDFTTRLIVGDVFNNQPCPPTKKDFFSICNKCF
KQGIGIKVHMLDGRILTGKTTGVNACQVGIIKSNGNHMQIMFDWVSRITSSDYSG
>gi|125659376| H55
MAQVINTNSLSLITQNNINKNQSSMSTAIERLSSGLRINSAKDDAAGQAIANRFTSNIKG
LTQAARNANDGISVAQTTEGALSEINNNLQRIRELTVQSSTGTNSESDLNSIQDEIKSRL
DEIDRVSGQTQFNGVNVLAKDGSMKIQVGANDGETITIDLKKIDSSTLNLTGFNVNGKGS
VSNTAATTDTLKLAGFTAGATPAADGTVTYSKDVDNAKAAASNVLAAAKNGDTISFAGNN
GTGITATAGTYTYNKASDSYSFSATAASKDSLLSMLAPNAGDSFTASVSIGGKAQDVNVS
KDGTITTTDGKSLYLDQKGNLTQTGSGTTIAATWDNLMANTDTTGVDATSGHSAATAVKT
IIKVKDMTITSAGGNAQVATDKAYNDKYAARIVAGDTAAQADTAADTAEATATTTAVANT
TADVSGVTISASQMASILKDKDFALNSGTTQYAVTGSTGAVTYDPDTDPAATGDIVSAYV
DDAGTLTTDANKTVKYYAHTNGSVTNDSGSAIYATEAGKLTTEASTAAETTANPLKALDD
AISQIDKFRSSLGAVQNRLDSAVTNLNNTTTNLSEAQSRIQDADYATEVSNMSKAQIIQQ
AGNSVLAKANQVPQQVLSLLQG
>gi|125659361| H55
MAQVINTNSLSLITQNNINKNQSALSTSIERLSSGLRINSAKDDAAGQAIANRFTSNIKG
LTQAARNANDGISLAQTAEGALSEINNNLQRIRELTVQASTGTNSDSDLSSIQDEIKSRL
DEIDRVSGQTQFNGVNVLSKNDSMKIQIGANDNQTISIGLQQIDSTTLNLKGFTVSGMAD
FSAAKLTAADGTAIAAADVKDAGGKQVNLLSYTDTASNSTKYAVVDSATGKYMEATVAIT
GTAAAVTVGAAEVAGAATADPLKALDAAIAKVDKFRSSLGAVQNRLDFAVTNLNNTTTNL
SEAQSRIQDADYATEVSNMSKAQIIQQAGNSVLAKANQVPQQVLSLLQG
>gi|121144335| H55
SLSLITQNNINKNQSSMSTAIERLSSGLRINSAKDDAAGQAIANRFTSNIKGLTQAARNA
NDGISVAQTTEGALSEINNNLQRIRELTVQSSTGTNSESDLNSIQDEIKSRLDEIDRVSG
QTQFNGVNVLAKDGSMKIQVGANDGETITIDLKKIDSSTLNLTGFNVNGKGSVSNTAATT
DTLKLAGFTAGATPAADGTVTYSKDVDNAKAAASNVLAAAKNGDTISFAGNNGTGITATA
GTYTYNKASDSYSFSATAASKDSLLSMLAPNAGDSFTASVSIGGKAQDVNVSKDGTITTT
DGKSLYLDQKGNLTQTGSGTTIAATWDNLMVNTDTTGVDATSGHSAATAVKTIIKVKDMT
ITSAGGNAQVATDKAYNDKYAARIVAGDTAAQADTAADTAEATATTTAVANTTADVSGVT
ISASQMASILKDKDFALNSGTTQYAVTGSTGAVTYDPDTDPAATGDIVSAYVDDAGTLTT
DANKTVKYYAHTNGSVTNDSGSAIYATEADKLTTEASTAAETTANPLKALDDAISQIDKF
RSSLGAVQNRLDSAVTNLNNTTTNLSEAQSRIQDADYATEVSNMSKAQIIQQAGNSVLAK
ANQVPQQV
>gi|30059930| H56
MAQVINTNSLSLITQNNINKNQSALSTSIERLSSGLRINSAKDDAAGQAIANRFTSNIKG
LTQAARNANDGISLAQTTEGALSEINNNLQRVRELTVQATTGTNSDSDLSSIQDEIKSRL
DEIDRVSGQTQFNGVNVLAKDGSMKIQVGANDGQTISIDLQKIDSSTLGLNGFSVSAQSL
NVGDSITQITGAAGTKPVGVDFTAVAKDLTTATGKTVDVSSLTLHNTLDAKGAATAQFVV
QSGSDFYSASIDHASGEVTLNKADVEYKDTDNGLTTAATQKDQLIKVAADSDGAAAGYVT
FQGKNYATTAPAALNDDTTATATANKVVVELSTATPTAQFSGASSADPLALLDKAIAQVD
TFRSSLGAVQNRLDSAVTNLNNTTTNLSEAQSRIQDADYATEVSNMSKAQIIQQAGNSVL
SKANQVPQQVLSLLQG
