# Supplementary material for: Fit-for-purpose curated database application in mass spectrometry-based targeted protein identification and validation
Source: BMC Res Notes. 2014 Jul 10;7:444. doi: 10.1186/1756-0500-7-444 (PMC4102332; doi:10.1186/1756-0500-7-444)
Supplement: Additional file 1 — Contains four individual databases in FASTA file format. [file 1756-0500-7-444-S1.zip › Database/Tau-2_20130307.fasta]

>ni|1000000010| Tau-2
PTEDGSEEPGSETSDAKSTPTAEDVTAPLVDEGAPGKQAAAQPHTEIPEGTTAEEAGIGDTPSLEDEAAGHVTQARMVSKSK
DGTGSDDKKAKGADGKTKIATPRGAAPPGQKGQANATRIPAKTPPAPKTPPSSGEPPKSGDRSGYSSPGSPGTPGSRSRTPS
LPTPPTREPKKVAVVRTPPKSPSSAKSRLQTAPVPMPDLKNVKSKIGSTENLKHQPGGGKVQIINKKLDLSNVQSKCGSKDN
IKHVPGGGSVQIVYKPVDLSKVTSKCGSLGNIHHKPGGGQVEVKSEKLDFKDRVQSKIGSLDNITHVPGGGNKKIETHKLTF
RENAKAKTDHGAEIVYKSPVVSGDTSPRHLSNVSSTGSIDMVDSPQLATLADEVSASLAKQGL
